# Supplementary material for: Secreted Bacterial Effectors That Inhibit Host Protein Synthesis Are Critical for Induction of the Innate Immune Response to Virulent Legionella pneumophila
Source: PLoS Pathog. 2011 Feb 17;7(2):e1001289. doi: 10.1371/journal.ppat.1001289 (PMC3040669; doi:10.1371/journal.ppat.1001289)
Supplement: Table S1 — Genes induced or repressed twofold or more in caspase-1−/− macrophages infected with wildtype or ΔdotA L. pneumophila. (0.31 MB XLS) [file ppat.1001289.s006.xls]

## Sheet: Supplementary Table 1
Fontana et al. Supplementary Figure 1
Genes Induced or Repressed Twofold or More in Caspase-1-/- Macrophages Infected with ΔdotA or wildtype L. pneumophila
Data expressed as log2(induction) normalized to expression in uninfected macrophages
id	gene name	ΔdotA Experiment 1	wildtype Experiment 1	ΔdotA Experiment 2	wildtype Experiment 2	WT-∆dotA Exp1	WT-∆dotA Expt 2	WT-∆dotA Mean
mMC014357	colony stimulating factor 2 (granulocyte-macrophage)	-0.365	4.16	4.188	6.604	4.525	2.416	3.4705
mMC016845	CD83 antigen	-0.985	3.064	2.262	5.004	4.049	2.742	3.3955
mMC010986	early growth response 1	0.97	4.184	1.941	5.269	3.214	3.328	3.271
mMC013096	interleukin 23, alpha subunit p19	0.204	3.264	1.935	4.708	3.06	2.773	2.9165
mMC009942	GTP binding protein (gene overexpressed in skeletal muscle)	0.235	3.308	-0.516	2.136	3.073	2.652	2.8625
mMC006792	amphiregulin	0.63	2.976	1.607	4.503	2.346	2.896	2.621
mMC008739	AXIN1 up-regulated 1	0.479	2.97	0.388	2.904	2.491	2.516	2.5035
mMO036467	protease, serine, 3	-4.221	0.842	0.316	0.242	5.063	-0.074	2.4945
mMR030748	histone cluster 1, H4c	0.618	1.603	1.703	5.478	0.985	3.775	2.38
mMC016397	interferon beta 1, fibroblast	0.324	2.267	3.416	6.146	1.943	2.73	2.3365
mMC006830	plasminogen activator, tissue	1.118	4.251	-1.042	0.496	3.133	1.538	2.3355
mMC022510	histone cluster 1, H4d	-0.49	0.819	1.625	4.974	1.309	3.349	2.329
mMC004201	regulator of G-protein signaling 1	-0.429	2.031	0.518	2.668	2.46	2.15	2.305
mMC008605	colony stimulating factor 1 (macrophage)	0.796	2.781	1.741	4.354	1.985	2.613	2.299
mMR001259	histone cluster 1, H4i	-0.365	1.3	1.274	4.148	1.665	2.874	2.2695
mMC013271	selectin, endothelial cell	0.253	2.653	-0.014	1.982	2.4	1.996	2.198
mMC012813	B-cell translocation gene 2, anti-proliferative	1.097	3.142	1.193	3.355	2.045	2.162	2.1035
mMC015797	dual specificity phosphatase 1	0.499	2.139	1.11	3.654	1.64	2.544	2.092
mMC007222	growth arrest and DNA-damage-inducible 45 alpha	-0.387	2.078	1.9	3.558	2.465	1.658	2.0615
mMC017275	RIKEN cDNA 4930412F09 gene	0.357	3.527	0.261	1.205	3.17	0.944	2.057
mMC013035	interferon regulatory factor 4	-0.218	1.82	-0.446	1.587	2.038	2.033	2.0355
mMO036419	predicted gene, EG434025	-1.149	2.611	0.28	0.589	3.76	0.309	2.0345
mMC017076	coagulation factor III	1.061	2.874	1.081	3.261	1.813	2.18	1.9965
mMC016895	serine (or cysteine) peptidase inhibitor, clade E, member 1	-0.533	1.626	0.473	2.28	2.159	1.807	1.983
mMC002554	colony stimulating factor 3 (granulocyte)	0.809	3.367	2.729	4.091	2.558	1.362	1.96
mMC008273	RIKEN cDNA 9030617O03 gene	-0.318	1.768	0.224	2.039	2.086	1.815	1.9505
mMC002261	histone cluster 1, H4i	-0.007	1.871	0.705	2.716	1.878	2.011	1.9445
mMC015792	arginase type II	0.836	2.969	2.542	4.264	2.133	1.722	1.9275
mMC010351	interleukin 10	0.278	1.296	1.893	4.657	1.018	2.764	1.891
mMC007236	carbonic anhydrase 2	1.572	3.493	1.431	3.274	1.921	1.843	1.882
mMC018537	chemokine (C-C motif) ligand 20	1.676	4.062	0.042	1.317	2.386	1.275	1.8305
mMC012185	cyclin-dependent kinase 5, regulatory subunit (p35) 1	-0.304	1.572	-0.041	1.732	1.876	1.773	1.8245
mMC014722	Rho GTPase activating protein 22	-0.3	1.893	0.727	2.18	2.193	1.453	1.823
mMC001694	pleckstrin homology-like domain, family A, member 1	1.281	2.61	1.27	3.554	1.329	2.284	1.8065
mMC013454	RIKEN cDNA 4833411O04 gene	0.485	2.251	-0.574	1.27	1.766	1.844	1.805
mMC018551	ras homolog gene family, member B	-0.25	2.419	-0.746	0.193	2.669	0.939	1.804
mMC002633	tumor necrosis factor, alpha-induced protein 3	0.869	2.516	2.372	4.243	1.647	1.871	1.759
mMC011595	interleukin 6	2.84	5.193	4.387	5.537	2.353	1.15	1.7515
mMC019147	FBJ osteosarcoma oncogene B	-0.52	0.476	-0.6	1.873	0.996	2.473	1.7345
mMC015557	procollagen, type XXVII, alpha 1	-0.138	2.006	0.301	1.588	2.144	1.287	1.7155
mMC009839	nudix (nucleoside diphosphate linked moiety X)-type motif 11	0.215	2.221	0.663	2.075	2.006	1.412	1.709
mMC002655	nuclear factor of kappa light polypeptide gene enhancer in B-cells inhibitor, zeta	2.428	3.901	3.005	4.931	1.473	1.926	1.6995
mMR001431	interleukin 1 alpha	-0.047	1.308	3.779	5.764	1.355	1.985	1.67
mMA035023	plectin 1	1.088	1.504	0.637	3.545	0.416	2.908	1.662
mMC006843	early growth response 3	-0.146	0.745	-0.121	2.267	0.891	2.388	1.6395
mMR029471	antigen identified by monoclonal antibody Ki 67	-0.631	0.946	0.675	2.365	1.577	1.69	1.6335
mMC014277	dual specificity phosphatase 2	0.914	2.129	1.939	3.977	1.215	2.038	1.6265
mMC011615	choline kinase alpha	0.231	1.331	0.924	3.056	1.1	2.132	1.616
mMC014831	histone cluster 1, H1b	0.173	2.171	0.224	1.458	1.998	1.234	1.616
mMR029800	histone cluster 1, H4b	0.276	0.262	1.109	4.32	-0.014	3.211	1.5985
mMC023681	RIKEN cDNA 9030421J09 gene	0.391	0.008	-0.028	3.524	-0.383	3.552	1.5845
mMC012863	myeloid differentiation primary response gene 116	0.606	1.553	2.322	4.509	0.947	2.187	1.567
mMC003577	coiled-coil domain containing 63	0.286	1.591	-0.933	0.895	1.305	1.828	1.5665
mMC012054	immediate early response 3	0.692	2.285	1.842	3.366	1.593	1.524	1.5585
mMR031199	zinc finger, CCHC domain containing 6	-2.353	0.127	0.668	1.289	2.48	0.621	1.5505
mMC000801	polo-like kinase 2 (Drosophila)	-0.405	1.233	1.036	2.486	1.638	1.45	1.544
mMC019604	selenocysteine lyase	0.154	3.432	0.799	0.609	3.278	-0.19	1.544
mMC025919	purine rich element binding protein B	-2.929	0.166	0.352	0.331	3.095	-0.021	1.537
mMC002660	v-maf musculoaponeurotic fibrosarcoma oncogene family, protein F (avian)	0.57	2.315	2.294	3.616	1.745	1.322	1.5335
mMC017216	TSC22 domain family, member 1	1.459	3.058	1.967	3.423	1.599	1.456	1.5275
mMC007679	jumonji domain containing 3	0.309	1.587	1.547	3.295	1.278	1.748	1.513
mMC002505	protein tyrosine phosphatase, receptor type, G	0.433	2.829	0.085	0.695	2.396	0.61	1.503
mMC017424	cyclin L1	0.402	1.554	1.242	3.049	1.152	1.807	1.4795
mMC019659	histone cluster 1, H4a	0.393	0.24	0.786	3.891	-0.153	3.105	1.476
mMC007439	Jun dimerization protein 2	0.864	2.238	1.301	2.879	1.374	1.578	1.476
mMC015409	tumor necrosis factor (ligand) superfamily, member 9	0.805	1.866	1.51	3.39	1.061	1.88	1.4705
mMC016445	CCR4 carbon catabolite repression 4-like (S. cerevisiae)	0.261	1.637	1.053	2.593	1.376	1.54	1.458
mMC006715	adrenomedullin	0.605	2.978	0.592	1.113	2.373	0.521	1.447
mMC021716	RIKEN cDNA 4631424J17 gene	0.137	2.561	0.269	0.723	2.424	0.454	1.439
mMC020519	CCR4 carbon catabolite repression 4-like (S. cerevisiae)	-0.597	0.577	1.2	2.899	1.174	1.699	1.4365
mMC001871	Jun oncogene	-0.28	0.962	0.244	1.874	1.242	1.63	1.436
mMC014701	interleukin 1 alpha	2.044	2.623	3.057	5.305	0.579	2.248	1.4135
mMA031804	PHD finger protein 20-like 1	0.458	2.149	-0.463	0.666	1.691	1.129	1.41
mMA034258	TG interacting factor	-1.032	0.523	1.124	2.376	1.555	1.252	1.4035
mMC015323	early growth response 4	0.047	0.449	0.307	2.696	0.402	2.389	1.3955
mMC009886	sprouty homolog 1 (Drosophila)	1.798	3.671	1.855	2.727	1.873	0.872	1.3725
mMC017136	RIKEN cDNA 4930583C14 gene	0.473	2.377	0.377	1.209	1.904	0.832	1.368
mMC002384	growth arrest and DNA-damage-inducible 45 beta	0.835	1.276	2.217	4.511	0.441	2.294	1.3675
mMA031703	cyclin L1	0.726	1.095	1.974	4.293	0.369	2.319	1.344
mMC021528	N-acylsphingosine amidohydrolase 3-like	0.101	1.075	0.34	2.053	0.974	1.713	1.3435
mMC021881	nuclear receptor subfamily 4, group A, member 1	0.348	0.323	-0.449	2.257	-0.025	2.706	1.3405
mMC010143	RIKEN cDNA 1700029G01 gene	0.907	2.107	-0.361	1.117	1.2	1.478	1.339
mMC021730	histone cluster 1, H3b	0.182	0.21	1.005	3.636	0.028	2.631	1.3295
mMC023623	aldehyde dehydrogenase family 1, subfamily A1	-0.158	2.095	-0.146	0.212	2.253	0.358	1.3055
mMC005764	chemokine (C-C motif) ligand 7	1.133	2.731	0.509	1.522	1.598	1.013	1.3055
mMA032170	CDC-like kinase 1	-0.409	1.998	-0.089	0.073	2.407	0.162	1.2845
mMC007125	RIKEN cDNA A630081D01 gene	0.433	1.447	1.454	2.998	1.014	1.544	1.279
mMC010962	interleukin 1 beta	-0.596	0.663	0.854	2.153	1.259	1.299	1.279
mMC017324	a disintegrin-like and metallopeptidase (reprolysin type) with thrombospondin type 1 motif, 7	0.512	1.878	0.352	1.54	1.366	1.188	1.277
mMC011073	RasGEF domain family, member 1B	0.63	2.159	1.22	2.241	1.529	1.021	1.275
mMC002697	transformed mouse 3T3 cell double minute 2	-0.837	0.772	0.979	1.919	1.609	0.94	1.2745
mMC023542	tRNA 5-methylaminomethyl-2-thiouridylate methyltransferase	0.291	2.729	0.326	0.43	2.438	0.104	1.271
mMR027442	topoisomerase (DNA) II beta	-2.562	0.157	0.38	0.2	2.719	-0.18	1.2695
mMC013321	immediate early response 5	0.042	0.71	-0.087	1.763	0.668	1.85	1.259
mMC022390	ERBB receptor feedback inhibitor 1	-0.44	0.285	0.619	2.404	0.725	1.785	1.255
mMA035267	regulator of G-protein signaling 1	0.264	0.422	0.479	2.816	0.158	2.337	1.2475
mMC003744	kinesin light chain 2	0.142	1.306	0.578	1.896	1.164	1.318	1.241
mMC006163	mucosa associated lymphoid tissue lymphoma translocation gene 1	1.637	3.186	0.626	1.544	1.549	0.918	1.2335
mMA033605	phosphatidylinositol 3-kinase, C2 domain containing, alpha polypeptide	0.761	2.238	0.311	1.287	1.477	0.976	1.2265
mMA031720	CD44 antigen	-0.018	0.72	0.359	2.053	0.738	1.694	1.216
mMC009905	kelch-like 25 (Drosophila)	-0.223	0.987	0.807	2.006	1.21	1.199	1.2045
mMC008324	SCO-spondin	0.283	1.07	0.612	2.23	0.787	1.618	1.2025
mMA034380	homeo box A9	0.716	2.997	0.403	0.523	2.281	0.12	1.2005
mMA032372	muted	0.045	2.553	0.819	0.705	2.508	-0.114	1.197
mMC018000	Cbp/p300-interacting transactivator, with Glu/Asp-rich carboxy-terminal domain, 2	0.318	1.358	1.617	2.969	1.04	1.352	1.196
mMR029158	histone cluster 1, H4h	0.01	0.033	0.757	3.099	0.023	2.342	1.1825
mMR030117	solute carrier family 1 (neuronal/epithelial high affinity glutamate transporter, system Xag), membe	0.688	1.696	0.26	1.617	1.008	1.357	1.1825
mMC008256	immediate early response 2	0.43	1.33	1.301	2.75	0.9	1.449	1.1745
mMR028593	CD44 antigen	0.442	0.793	1.108	3.106	0.351	1.998	1.1745
mMR029846	AT rich interactive domain 5A (Mrf1 like)	0.213	0.645	0.304	2.214	0.432	1.91	1.171
mMC017084	RIKEN cDNA 1700016G22 gene	0.506	0.73	-0.143	1.966	0.224	2.109	1.1665
mMC016788	PR domain containing 1, with ZNF domain	0.618	1.466	2.273	3.757	0.848	1.484	1.166
mMC010162	activity regulated cytoskeletal-associated protein	0.138	0.47	0.189	2.162	0.332	1.973	1.1525
mMC004306	Down syndrome critical region homolog 1 (human)	0.219	1.035	0.281	1.768	0.816	1.487	1.1515
mMA031903	solute carrier family 2 (facilitated glucose transporter), member 2	-0.181	2.168	0.269	0.219	2.349	-0.05	1.1495
mMC012563	growth arrest and DNA-damage-inducible 45 gamma	-0.001	0.863	0.693	2.121	0.864	1.428	1.146
mMA031912	GA repeat binding protein, beta 2	0.872	3.165	0.323	0.25	2.293	-0.073	1.11
mMR028592	regulator of G-protein signaling 1	0.92	0.723	0.067	2.474	-0.197	2.407	1.105
mMR026874	leukotriene B4 receptor 2	0.299	2.41	0.001	0.09	2.111	0.089	1.1
mMC017693	histone cluster 1, H1e	0.697	1.266	0.816	2.422	0.569	1.606	1.0875
mMC023635	RIKEN cDNA 4930589L23 gene	0.229	2.415	0.245	0.231	2.186	-0.014	1.086
mMC024651	early growth response 2	0.523	0.183	2.012	4.516	-0.34	2.504	1.082
mMC010252	POU domain, class 3, transcription factor 1	0.154	0.875	1.304	2.744	0.721	1.44	1.0805
mMC006282	Tnf receptor-associated factor 1	1.233	2.987	0.491	0.895	1.754	0.404	1.079
mMC006368	guanylate cyclase 2g	0.667	2.211	-0.313	0.284	1.544	0.597	1.0705
mMA032855	tetratricopeptide repeat domain 17	0.534	2.397	0.464	0.733	1.863	0.269	1.066
mMA031702	platelet derived growth factor, B polypeptide	0.517	0.808	0.861	2.675	0.291	1.814	1.0525
mMA033896	v-maf musculoaponeurotic fibrosarcoma oncogene family, protein F (avian)	0.029	0.242	1.963	3.835	0.213	1.872	1.0425
mMC006259	human immunodeficiency virus type I enhancer binding protein 3	1.098	2.347	1.385	2.208	1.249	0.823	1.036
mMC009476	basic helix-loop-helix domain containing, class B2	-0.906	0.23	0.225	1.155	1.136	0.93	1.033
mMC023409	inhibitor of DNA binding 3	1.254	1.668	1.002	2.653	0.414	1.651	1.0325
mMC016881	phorbol-12-myristate-13-acetate-induced protein 1	0.406	1.139	-0.133	1.184	0.733	1.317	1.025
mMC007797	tumor necrosis factor receptor superfamily, member 12a	-0.649	0.174	-0.129	1.097	0.823	1.226	1.0245
mMC013635	ankyrin repeat domain 57	1.45	2.819	0.428	1.107	1.369	0.679	1.024
mMC016427	plasminogen activator, urokinase receptor	0.054	1.324	0.904	1.68	1.27	0.776	1.023
mMC002808	RIKEN cDNA D330040H18 gene	-0.1	0.531	0.4	1.813	0.631	1.413	1.022
mMC002112	proviral integration site 3	0.223	1.028	1.288	2.526	0.805	1.238	1.0215
mMC001582	matrix metallopeptidase 13	1.486	2.757	0.89	1.655	1.271	0.765	1.018
mMC002127	metallothionein 2	0.91	2.043	-0.498	0.396	1.133	0.894	1.0135
mMC015250	RIKEN cDNA 5430405N12 gene	-0.007	2.555	1.007	0.47	2.562	-0.537	1.0125
mMC017859	PDZ and LIM domain 7	-0.285	0.927	-0.393	0.416	1.212	0.809	1.0105
mMC018466	RIKEN cDNA 2600010E01 gene	0.192	1.096	0.582	1.699	0.904	1.117	1.0105
mMC002179	rad and gem related GTP binding protein 2	0.58	1.82	-0.222	0.556	1.24	0.778	1.009
mMC009638	caspase 4, apoptosis-related cysteine peptidase	1.054	2.027	1.293	2.331	0.973	1.038	1.0055
mMA033991	TSC22 domain family, member 1	-0.462	0.2	2.665	4.005	0.662	1.34	1.001
mMC022509	Cdc2-related kinase, arginine/serine-rich	0.205	0.217	0.68	2.666	0.012	1.986	0.999
mMC005900	cDNA sequence BC006779	0.56	1.625	1.803	2.733	1.065	0.93	0.9975
mMC009813	tumor necrosis factor (ligand) superfamily, member 4	0.29	1.626	0.689	1.34	1.336	0.651	0.9935
mMC018230	histone cluster 1, H1a	2.48	1.316	-0.46	2.689	-1.164	3.149	0.9925
mMC017013	zinc finger CCCH type containing 12C	1.866	2.83	1.643	2.659	0.964	1.016	0.99
mMC001634	Kruppel-like factor 6	0.391	1.275	-0.668	0.414	0.884	1.082	0.983
mMC014914	chemokine (C-X-C motif) ligand 5	2.518	4.147	1.734	2.069	1.629	0.335	0.982
mMR028094	B-cell translocation gene 1, anti-proliferative	0.165	1.742	-0.064	0.323	1.577	0.387	0.982
mMC015201	heat shock protein 1A	0.988	2.194	1.39	2.145	1.206	0.755	0.9805
mMC001692	RIKEN cDNA 9630026M06 gene	0.401	1.116	1.595	2.84	0.715	1.245	0.98
mMC014711	solute carrier family 35, member B2	-0.237	0.534	0.465	1.653	0.771	1.188	0.9795
mMC009245	proviral integration site 1	1.106	2.42	1.924	2.568	1.314	0.644	0.979
mMC016609	antigen identified by monoclonal antibody Ki 67	-0.265	0.007	-0.044	1.638	0.272	1.682	0.977
mMC017095	predicted gene, OTTMUSG00000015529	0.871	2.602	0.028	0.25	1.731	0.222	0.9765
mMA032659	sorbin and SH3 domain containing 2	0.748	2.81	0.652	0.52	2.062	-0.132	0.965
mMC011396	THAP domain containing 6	-0.121	0.476	0.031	1.35	0.597	1.319	0.958
mMA032971	carbonic anhydrase 2	-0.509	0.024	1.093	2.47	0.533	1.377	0.955
mMC020602	MARCKS-like 1	-0.183	0.724	1.821	2.824	0.907	1.003	0.955
mMR026606	interferon-related developmental regulator 1	0.188	0.282	1.305	3.118	0.094	1.813	0.9535
mMC023179	interferon alpha 2	-0.125	0.222	-0.447	1.109	0.347	1.556	0.9515
mMA032888	CD44 antigen	0.444	0.615	0.943	2.668	0.171	1.725	0.948
mMC012110	poliovirus receptor	0.376	1.716	0.02	0.563	1.34	0.543	0.9415
mMC015428	MAX dimerization protein 1	1.125	1.805	1.711	2.905	0.68	1.194	0.937
mMC007052	guanylate nucleotide binding protein 5	2.145	2.68	2.026	3.355	0.535	1.329	0.932
mMC024785	Kruppel-like factor 6	-0.348	0.363	1.258	2.382	0.711	1.124	0.9175
mMC022593	chemokine (C-X-C motif) ligand 2	1.165	1.474	3.755	5.28	0.309	1.525	0.917
mMC018392	Cnksr family member 3	0.065	1.177	0.599	1.297	1.112	0.698	0.905
mMC003788	paired related homeobox 2	0.067	0.471	0.598	2.003	0.404	1.405	0.9045
mMC008604	nuclear factor of kappa light chain gene enhancer in B-cells inhibitor, beta	0.626	1.343	1.324	2.412	0.717	1.088	0.9025
mMC011115	caspase recruitment domain family, member 15	1.35	2.261	1.979	2.872	0.911	0.893	0.902
mMC003881	nuclear receptor subfamily 1, group D, member 1	0.06	1.187	0.403	1.079	1.127	0.676	0.9015
mMC005320	bactericidal/permeability-increasing protein-like 2	0.84	1.564	0.09	1.155	0.724	1.065	0.8945
mMC018611	activating transcription factor 4	0.003	0.868	0.421	1.317	0.865	0.896	0.8805
mMC009536	adenosine A2b receptor	1.568	2.83	1.587	2.079	1.262	0.492	0.877
mMC024415	hect domain and RLD 5	0.568	1.974	1.649	1.991	1.406	0.342	0.874
mMC003509	RIKEN cDNA D130040H23 gene	0.416	1.328	0.926	1.76	0.912	0.834	0.873
mMC016605	tumor necrosis factor	0.123	0.18	2.38	4.062	0.057	1.682	0.8695
mMC010020	cAMP responsive element binding protein 3-like 4	0.07	0.951	0.582	1.44	0.881	0.858	0.8695
mMR029682	SLAIN motif family, member 1	-0.379	-0.49	-2.174	-0.326	-0.111	1.848	0.8685
mMC021814	histone cluster 1, H3f	0.162	0.301	0.867	2.464	0.139	1.597	0.868
mMC011682	tumor necrosis factor, alpha-induced protein 2	0.327	1.32	2.078	2.819	0.993	0.741	0.867
mMO035493	nuclear receptor subfamily 1, group D, member 1	-0.327	0.35	0.43	1.486	0.677	1.056	0.8665
mMC012203	mitogen-activated protein kinase kinase kinase 6	0.391	1.036	0.844	1.928	0.645	1.084	0.8645
mMR030264	cell division cycle 6 homolog (S. cerevisiae)	0.336	0.749	-1.004	0.311	0.413	1.315	0.864
mMC013715	chemokine (C-X-C motif) ligand 10	1.05	1.227	3.946	5.495	0.177	1.549	0.863
mMC005543	sirtuin 1 ((silent mating type information regulation 2, homolog) 1 (S. cerevisiae)	-0.423	0.261	0.355	1.394	0.684	1.039	0.8615
mMC019809	dual specificity phosphatase 14	0.124	0.543	0.635	1.926	0.419	1.291	0.855
mMC008867	MARCKS-like 1	0.589	1.318	1.958	2.938	0.729	0.98	0.8545
mMC012597	nuclear factor of kappa light chain gene enhancer in B-cells inhibitor, alpha	-0.227	0.467	2.236	3.248	0.694	1.012	0.853
mMR027895	histone cluster 1, H3b	-0.529	0.029	1.618	2.734	0.558	1.116	0.837
mMA034872	PR domain containing 1, with ZNF domain	0.248	0.316	1.487	3.058	0.068	1.571	0.8195
mMC014424	reproductive homeobox 5	0.736	0.711	0.414	2.07	-0.025	1.656	0.8155
mMC024714	mucolipin 1	1.038	2.783	0.288	0.161	1.745	-0.127	0.809
mMC008492	otoraplin	0.366	1.624	-0.051	0.308	1.258	0.359	0.8085
mMC018876	serine (or cysteine) peptidase inhibitor, clade B, member 2	0.916	1.762	2.04	2.809	0.846	0.769	0.8075
mMC006665	TG interacting factor	0.177	0.956	0.993	1.827	0.779	0.834	0.8065
mMC025917	human immunodeficiency virus type I enhancer binding protein 2	0.508	0.548	0.764	2.33	0.04	1.566	0.803
mMC009098	ankyrin repeat and BTB (POZ) domain containing 2	0.824	1.545	0.208	1.086	0.721	0.878	0.7995
mMC021419	CD69 antigen	0.368	0.896	4.016	5.087	0.528	1.071	0.7995
mMC018436	inhibin beta-A	0.745	1.482	1.011	1.869	0.737	0.858	0.7975
mMC014690	RIKEN cDNA A430027H14 gene	1.703	2.018	-1.032	0.247	0.315	1.279	0.797
mMC018631	inositol 1,4,5-trisphosphate 3-kinase B	0.107	0.868	1.202	2.033	0.761	0.831	0.796
mMC007666	CDC-like kinase 1	0.001	0.783	0.232	1.041	0.782	0.809	0.7955
mMC017232	CDC42 effector protein (Rho GTPase binding) 1	0.963	2.12	0.334	0.766	1.157	0.432	0.7945
mMC020052	RIKEN cDNA 6720422M22 gene	1.304	2.012	0.873	1.742	0.708	0.869	0.7885
mMA034123	zinc finger protein 688	0.737	2.386	0.225	0.146	1.649	-0.079	0.785
mMC003469	interleukin 1 family, member 6	2.323	3.313	0.282	0.861	0.99	0.579	0.7845
mMR030496	Josephin domain containing 3	0.045	0.265	-0.086	1.263	0.22	1.349	0.7845
mMC023315	Eph receptor A7	0.033	0.888	0.131	0.833	0.855	0.702	0.7785
mMC024324	developmental pluripotency associated 2	1.944	3.064	0.637	1.073	1.12	0.436	0.778
mMC018383	chemokine (C-C motif) ligand 5	1.387	1.891	1.914	2.964	0.504	1.05	0.777
mMA034999	ubiquitin interaction motif containing 1	0.545	2.244	0.408	0.262	1.699	-0.146	0.7765
mMC005040	fibronectin 1	0.446	0.892	0.91	2.009	0.446	1.099	0.7725
mMC025187	three prime repair exonuclease 1	0.138	1.098	1.836	2.417	0.96	0.581	0.7705
mMC024076	predicted gene, OTTMUSG00000007655	2.321	2.963	-0.569	0.325	0.642	0.894	0.768
mMC025548	phospholipase A2, group IVE	0.214	0.145	0.715	2.309	-0.069	1.594	0.7625
mMC025303	RIKEN cDNA 1110028C15 gene	-0.158	0.338	0.725	1.752	0.496	1.027	0.7615
mMC016352	pleckstrin homology domain containing, family A (phosphoinositide binding specific) member 4	1.123	1.476	0.16	1.329	0.353	1.169	0.761
mMR028348	hypoxia inducible factor 1, alpha subunit	1.988	3.3	0.554	0.759	1.312	0.205	0.7585
mMC006707	suppressor of cytokine signaling 1	0.802	1.594	1.304	2.009	0.792	0.705	0.7485
mMC012191	RIKEN cDNA 1700027A07 gene	0.555	2.278	0.662	0.426	1.723	-0.236	0.7435
mMC001560	platelet derived growth factor, B polypeptide	-0.433	0.181	1.003	1.875	0.614	0.872	0.743
mMC020457	solute carrier family 25 (mitochondrial carrier, phosphate carrier), member 25	-0.123	0.33	1.351	2.377	0.453	1.026	0.7395
mMR030056	sphingosine kinase 1	0.096	0.392	0.271	1.447	0.296	1.176	0.736
mMC021609	ring finger and FYVE like domain containing protein	0.276	1.172	0.84	1.413	0.896	0.573	0.7345
mMA034040	interleukin enhancer binding factor 3	0.585	2.012	0.338	0.375	1.427	0.037	0.732
mMC018083	dual specificity phosphatase 16	2.045	3.024	1.358	1.839	0.979	0.481	0.73
mMC016452	RIKEN cDNA A230106M20 gene	0.126	0.311	0.633	1.907	0.185	1.274	0.7295
mMC020606	interferon regulatory factor 1	1.206	1.276	1.935	3.317	0.07	1.382	0.726
mMC013820	cDNA sequence BC065085	0.803	1.06	0.14	1.331	0.257	1.191	0.724
mMC010797	RIKEN cDNA D330017J20 gene	0.072	1.617	0.347	0.25	1.545	-0.097	0.724
mMC013279	RIKEN cDNA 4732474O15 gene	0.338	1.417	-0.02	0.347	1.079	0.367	0.723
mMC008403	heparin-binding EGF-like growth factor	0.215	0.408	-0.055	1.19	0.193	1.245	0.719
mMA032876	CD40 antigen	-0.122	0.09	2.641	3.856	0.212	1.215	0.7135
mMC010299	SKI-like	0.926	1.466	0.634	1.518	0.54	0.884	0.712
mMC018490	transmembrane protein 39a	0.296	1.434	0.513	0.798	1.138	0.285	0.7115
mMA035143	preimplantation protein 3	1.049	2.624	0.34	0.184	1.575	-0.156	0.7095
mMA032973	MOB1, Mps One Binder kinase activator-like 2C (yeast)	0.054	0.443	0.626	1.65	0.389	1.024	0.7065
mMC013582	RIKEN cDNA A130086G11 gene	0.876	1.567	0.927	1.648	0.691	0.721	0.706
mMC024156	chemokine (C-C motif) receptor-like 2	0.292	0.139	3.753	5.307	-0.153	1.554	0.7005
mMC013445	tubulin, beta 1	0.585	0.935	0.083	1.134	0.35	1.051	0.7005
mMC007372	gene trap locus F3a	-0.022	0.191	-0.514	0.672	0.213	1.186	0.6995
mMC018946	expressed sequence AW011738	0.976	0.556	1.714	3.531	-0.42	1.817	0.6985
mMR030594	guanylate nucleotide binding protein 5	0.075	0.093	2.618	3.984	0.018	1.366	0.692
mMC021761	B-cell translocation gene 3	1.085	2.203	1.118	1.383	1.118	0.265	0.6915
mMC005045	zinc finger, SWIM domain containing 4	0.353	0.985	0.27	1.003	0.632	0.733	0.6825
mMC012207	chemokine (C-C motif) ligand 4	2.371	2.87	2.281	3.145	0.499	0.864	0.6815
mMC022967	RIKEN cDNA 4930431B09 gene	0.093	0.124	0.874	2.205	0.031	1.331	0.681
mMC015067	interleukin 1 receptor antagonist	1.318	2.009	0.432	1.099	0.691	0.667	0.679
mMC013067	RIKEN cDNA E130006N16 gene	-0.022	0.208	0.344	1.465	0.23	1.121	0.6755
mMA032268	interferon regulatory factor 1	-0.105	0.029	2.95	4.163	0.134	1.213	0.6735
mMC005232	filamin, beta	1.145	1.954	1.476	2.003	0.809	0.527	0.668
mMC004477	HtrA serine peptidase 1	1.182	1.605	-0.477	0.426	0.423	0.903	0.663
mMC006596	GTPase, IMAP family member 6	0.33	1.006	1.172	1.82	0.676	0.648	0.662
mMC002083	coiled-coil domain containing 11	0.229	1.425	0.007	0.127	1.196	0.12	0.658
mMA034482	tumor necrosis factor, alpha-induced protein 2	-0.177	0.204	1.812	2.745	0.381	0.933	0.657
mMC002326	RIKEN cDNA 4833416J08 gene	-0.144	0.361	0.6	1.408	0.505	0.808	0.6565
mMA033880	colony stimulating factor 1 (macrophage)	0.924	0.836	1.125	2.526	-0.088	1.401	0.6565
mMC025495	interferon alpha B	0.939	0.632	-0.719	0.896	-0.307	1.615	0.654
mMC023782	RIKEN cDNA 2010107E04 gene	1.579	2.724	0.257	0.415	1.145	0.158	0.6515
mMA032746	transformed mouse 3T3 cell double minute 2	-0.023	0.244	0.707	1.73	0.267	1.023	0.645
mMC013390	inhibitor of kappaB kinase beta	0.248	1.362	0.622	0.796	1.114	0.174	0.644
mMC017259	kinectin 1	0.192	1.064	-0.171	0.245	0.872	0.416	0.644
mMR029720	acid phosphatase 1, soluble	0.448	2.404	1.5	0.829	1.956	-0.671	0.6425
mMC009416	RIKEN cDNA 2210037E17 gene	0.982	2.171	1.326	1.421	1.189	0.095	0.642
mMC020228	nuclear RNA export factor 1 homolog (S. cerevisiae)	0.747	2.017	0.344	0.356	1.27	0.012	0.641
mMC012943	oncostatin M	0.156	0.048	1.056	2.446	-0.108	1.39	0.641
mMC002494	RAS, dexamethasone-induced 1	0.454	0.591	-0.238	0.898	0.137	1.136	0.6365
mMC023842	bromodomain adjacent to zinc finger domain 1A	-0.048	0.1	0.738	1.859	0.148	1.121	0.6345
mMA034631	myeloid cell nuclear differentiation antigen	0.203	1.29	1.774	1.955	1.087	0.181	0.634
mMC014460	RIKEN cDNA 5830432F11 gene	0.726	0.559	0.598	2.03	-0.167	1.432	0.6325
mMC001992	2'-5' oligoadenylate synthetase-like 1	0.277	0.563	2.573	3.543	0.286	0.97	0.628
mMC024309	apolipoprotein C-III	0.957	2.038	0.701	0.876	1.081	0.175	0.628
mMC003011	v-maf musculoaponeurotic fibrosarcoma oncogene family, protein K (avian)	0.099	0.457	1.21	2.106	0.358	0.896	0.627
mMC008054	protein phosphatase, EF hand calcium-binding domain 2	0.6	1.435	1.599	2.016	0.835	0.417	0.626
mMC018964	RIKEN cDNA 4930524B15 gene	0.76	1.66	-0.049	0.302	0.9	0.351	0.6255
mMC016380	aryl-hydrocarbon receptor	1.471	2.558	1.747	1.908	1.087	0.161	0.624
mMC007427	chemokine (C-C motif) ligand 12	1.41	1.832	1.063	1.882	0.422	0.819	0.6205
mMC016899	cyclin G2	0.121	0.943	0.507	0.923	0.822	0.416	0.619
mMC022125	protein phosphatase 1, regulatory (inhibitor) subunit 13B	1.093	2.009	0.03	0.35	0.916	0.32	0.618
mMA032110	TG interacting factor	0.302	0.481	1.204	2.259	0.179	1.055	0.617
mMR001197	IKAROS family zinc finger 4	0.365	1.295	0.061	0.363	0.93	0.302	0.616
mMR027196	mucosa associated lymphoid tissue lymphoma translocation gene 1	0.052	0.137	2.124	3.266	0.085	1.142	0.6135
mMC020350	glucocorticoid induced transcript 1	0.337	0.425	0.174	1.311	0.088	1.137	0.6125
mMR030107	zinc finger and BTB domain containing 10	2.925	3.227	0.083	1.001	0.302	0.918	0.61
mMA033839	interferon regulatory factor 1	0.057	0.002	2.926	4.2	-0.055	1.274	0.6095
mMC008491	RIKEN cDNA 9530006C21 gene	0.896	1.718	1.53	1.92	0.822	0.39	0.606
mMO035616	glucocorticoid induced transcript 1	0.52	0.819	0.214	1.123	0.299	0.909	0.604
mMC024108	orosomucoid 1	0.353	0.944	0.815	1.424	0.591	0.609	0.6
mMC024035	pleckstrin homology-like domain, family B, member 1	0.226	0.243	1.168	2.343	0.017	1.175	0.596
mMC012010	intercellular adhesion molecule	0.072	0.413	2.169	3.018	0.341	0.849	0.595
mMC005678	Rap guanine nucleotide exchange factor (GEF) 2	1.148	1.684	0.251	0.894	0.536	0.643	0.5895
mMC017785	ring finger and FYVE like domain containing protein	1.176	1.666	-0.38	0.306	0.49	0.686	0.588
mMR026724	expressed sequence AI553587	0.452	0.412	3.029	4.244	-0.04	1.215	0.5875
mMC007713	dual-specificity tyrosine-(Y)-phosphorylation regulated kinase 2	0.593	1.517	1.322	1.567	0.924	0.245	0.5845
mMC013644	WD repeat and SOCS box-containing 1	0.472	0.944	0.921	1.617	0.472	0.696	0.584
mMC016450	interleukin 10 receptor, alpha	0.326	0.916	1.066	1.643	0.59	0.577	0.5835
mMC015747	RIKEN cDNA D930030K17 gene	0.973	2.134	1.125	1.126	1.161	0.001	0.581
mMR001366	reproductive homeobox 4B	-0.354	0.137	0.655	1.322	0.491	0.667	0.579
mMA032573	chemokine (C-C motif) receptor-like 1	-0.041	1.036	0.589	0.669	1.077	0.08	0.5785
mMC002064	interleukin 1 family, member 9	2.225	3.098	1.872	2.155	0.873	0.283	0.578
mMC025496	histone cluster 1, H3g	0.085	0.131	1.153	2.257	0.046	1.104	0.575
mMA032539	prominin 2	1.492	2.177	0.132	0.591	0.685	0.459	0.572
mMC015427	NADPH oxidase 1	1.159	1.832	0.877	1.346	0.673	0.469	0.571
mMC020468	Cdc42 binding protein kinase alpha	1.116	2.137	0.401	0.52	1.021	0.119	0.57
mMC005285	SAM domain, SH3 domain and nuclear localization signals, 1	1.296	2.076	1.018	1.378	0.78	0.36	0.57
mMC004270	RIKEN cDNA 2700088M07 gene	0.03	0.284	0.429	1.312	0.254	0.883	0.5685
mMC002577	protocadherin 8	0.401	1.452	0.079	0.161	1.051	0.082	0.5665
mMC003759	RAB11 family interacting protein 1 (class I)	1.582	2.542	0.47	0.643	0.96	0.173	0.5665
mMA034838	BCL2-like 11 (apoptosis facilitator)	0.363	0.162	-0.082	1.25	-0.201	1.332	0.5655
mMR027576	MARCKS-like 1	0.558	0.679	2.236	3.246	0.121	1.01	0.5655
mMC022884	fem-1 homolog c (C.elegans)	0.447	1.136	0.559	0.995	0.689	0.436	0.5625
mMC021725	zinc finger protein 719	0.369	0.656	0.919	1.748	0.287	0.829	0.558
mMC002279	RIKEN cDNA D230039L06 gene	0.478	0.686	0.615	1.52	0.208	0.905	0.5565
mMC009367	activating transcription factor 3	0.202	0.578	0.836	1.568	0.376	0.732	0.554
mMC002087	LTV1 homolog (S. cerevisiae)	0.362	0.77	0.502	1.199	0.408	0.697	0.5525
mMC023244	ATPase type 13A4	0.658	0.601	0.426	1.575	-0.057	1.149	0.546
mMC002907	AMP deaminase 3	0.931	1.966	0.624	0.678	1.035	0.054	0.5445
mMR030635	RIKEN cDNA 9430078K10 gene	0.378	0.636	1.182	2.01	0.258	0.828	0.543
mMC009424	interleukin 15	0.691	1.308	0.872	1.336	0.617	0.464	0.5405
mMA032465	integrin beta 6	0.196	0.103	0.574	1.733	-0.093	1.159	0.533
mMC008021	retinoblastoma binding protein 8	0.246	1.064	1.275	1.52	0.818	0.245	0.5315
mMC014239	RIKEN cDNA 1110061O04 gene	0.419	1.203	0.964	1.238	0.784	0.274	0.529
mMC015629	RIKEN cDNA C330006P03 gene	0.468	0.741	0.468	1.253	0.273	0.785	0.529
mMC013468	nuclear protein 1	0.948	1.414	0.699	1.29	0.466	0.591	0.5285
mMC004200	RIKEN cDNA 3110043O21 gene	0.416	0.947	1.063	1.584	0.531	0.521	0.526
mMC006363	proline-rich nuclear receptor coactivator 1	1.009	1.667	0.381	0.773	0.658	0.392	0.525
mMR030652	suppressor of cytokine signaling 2	0.026	0.189	-0.447	0.433	0.163	0.88	0.5215
mMR029240	guanylate nucleotide binding protein 4	-0.053	0.106	1.305	2.187	0.159	0.882	0.5205
mMC002929	tumor necrosis factor receptor superfamily, member 11b (osteoprotegerin)	0.63	1.009	1.348	2.01	0.379	0.662	0.5205
mMA034606	activating transcription factor 4	0.198	0.59	0.525	1.171	0.392	0.646	0.519
mMC008530	RIKEN cDNA 4930439A04 gene	0.649	1.205	0.366	0.845	0.556	0.479	0.5175
mMC007844	cDNA sequence BC031441	0.214	1.184	0.864	0.928	0.97	0.064	0.517
mMC019172	G protein-coupled receptor 132	0.788	1.313	0.473	0.98	0.525	0.507	0.516
mMC007383	uridine phosphorylase 1	0.686	1.644	0.949	1.021	0.958	0.072	0.515
mMC014903	endothelin receptor type B	1.515	2.148	0.967	1.345	0.633	0.378	0.5055
mMC025447	ADP-ribosylation factor-like 5C	-0.217	0.075	1.747	2.461	0.292	0.714	0.503
mMC012347	src homology 2 domain-containing transforming protein D	0.194	0.321	0.64	1.511	0.127	0.871	0.499
mMA032203	coiled-coil domain containing 80	0.828	1.567	-0.205	0.046	0.739	0.251	0.495
mMC012204	solute carrier family 15 (H+/peptide transporter), member 2	-0.103	0.263	0.732	1.355	0.366	0.623	0.4945
mMC004740	RIKEN cDNA 4930509G22 gene	0.642	0.781	0.926	1.775	0.139	0.849	0.494
mMC004233	jumonji domain containing 2A	1.31	2.028	1.35	1.614	0.718	0.264	0.491
mMC009749	transcription factor EC	1.157	1.658	1.108	1.584	0.501	0.476	0.4885
mMC022171	metallothionein 1	1.02	1.011	0.268	1.252	-0.009	0.984	0.4875
mMR029265	HLA-B-associated transcript 3	1.726	2.477	0.405	0.621	0.751	0.216	0.4835
mMC013848	interferon-induced protein with tetratricopeptide repeats 1	1.324	1.76	3.101	3.628	0.436	0.527	0.4815
mMR030941	vomeronasal 1 receptor, C6	-0.856	0.293	0.247	0.056	1.149	-0.191	0.479
mMC004498	RIKEN cDNA D930007M16 gene	0.908	2.082	0.536	0.317	1.174	-0.219	0.4775
mMC006039	RIKEN cDNA 3021401C12 gene	0.693	1.344	0.531	0.832	0.651	0.301	0.476
mMR030237	nuclear factor of activated T-cells 5	0.03	0.139	0.547	1.386	0.109	0.839	0.474
mMC002198	expressed sequence AI504432	1.662	2.076	1.297	1.826	0.414	0.529	0.4715
mMC023184	cDNA sequence BC020489	0.096	0.319	1.524	2.244	0.223	0.72	0.4715
mMR027108	tetratricopeptide repeat, ankyrin repeat and coiled-coil containing 2	0.003	0.152	0.355	1.145	0.149	0.79	0.4695
mMC014717	RIKEN cDNA 3110027N22 gene	1.064	1.641	0.708	1.064	0.577	0.356	0.4665
mMC015135	CD69 antigen	2.823	2.928	3.445	4.272	0.105	0.827	0.466
mMC022571	serum amyloid A 1	2.064	2.501	0.537	1.03	0.437	0.493	0.465
mMC017562	receptor (TNFRSF)-interacting serine-threonine kinase 2	0.725	1.334	1.397	1.717	0.609	0.32	0.4645
mMR027647	ankyrin repeat domain 57	-0.112	0.005	1.051	1.86	0.117	0.809	0.463
mMA032993	splicing factor, arginine/serine-rich 3 (SRp20)	0.045	0.166	0.669	1.469	0.121	0.8	0.4605
mMC013357	C-type lectin domain family 2, member d	1.393	1.347	1.449	2.402	-0.046	0.953	0.4535
mMC025695	myxovirus (influenza virus) resistance 2	0.776	0.425	2.689	3.94	-0.351	1.251	0.45
mMR029206	tripartite motif-containing 36	-0.234	0.093	1.702	2.275	0.327	0.573	0.45
mMC011187	RIKEN cDNA 5230400M03 gene	0.748	1.014	0.238	0.863	0.266	0.625	0.4455
mMA032501	caveolin 2	-3.041	-1.678	-0.022	-0.497	1.363	-0.475	0.444
mMC021590	bromodomain adjacent to zinc finger domain 1A	0.341	0.115	0.38	1.485	-0.226	1.105	0.4395
mMC024331	RIKEN cDNA 0610037M15 gene	0.125	1.185	0.86	0.678	1.06	-0.182	0.439
mMC011522	endothelin 1	1.702	2.575	1.209	1.211	0.873	0.002	0.4375
mMC015297	RIKEN cDNA 1110059G02 gene	1.103	1.875	1.127	1.228	0.772	0.101	0.4365
mMC013181	pleckstrin	1.13	1.711	1.576	1.867	0.581	0.291	0.436
mMA032839	actin-binding LIM protein 2	1.233	2.458	1.1	0.745	1.225	-0.355	0.435
mMA034042	2'-5' oligoadenylate synthetase-like 1	0.442	0.527	2.57	3.354	0.085	0.784	0.4345
mMC022763	complement component 4B (Childo blood group)	1.39	2.238	0.447	0.464	0.848	0.017	0.4325
mMR028799	small nuclear RNA activating complex, polypeptide 3	1.402	2.201	-0.053	0.012	0.799	0.065	0.432
mMC008595	syndecan 4	0.729	0.905	0.952	1.626	0.176	0.674	0.425
mMC009247	insulin-like growth factor 2 mRNA binding protein 2	1.326	2.099	0.592	0.667	0.773	0.075	0.424
mMC023157	serine/threonine kinase 40	-0.05	0.206	0.919	1.51	0.256	0.591	0.4235
mMC002631	jagged 1	0.684	1.439	0.516	0.601	0.755	0.085	0.42
mMR001391	ubiquitously expressed transcript	0.061	0.268	0.542	1.168	0.207	0.626	0.4165
mMC019157	cDNA sequence BC021438	0.043	0.282	1.033	1.625	0.239	0.592	0.4155
mMC007537	TRAF family member-associated Nf-kappa B activator	0.807	1.153	0.666	1.151	0.346	0.485	0.4155
mMC021575	Erbb2 interacting protein	-0.002	0.059	0.895	1.658	0.061	0.763	0.412
mMC008000	olfactory receptor 214	1.896	2.837	1.627	1.509	0.941	-0.118	0.4115
mMC020579	defensin beta 12	2.336	3.283	0.824	0.693	0.947	-0.131	0.408
mMC016824	Rous sarcoma oncogene	1.318	1.76	1.088	1.46	0.442	0.372	0.407
mMC010878	WW, C2 and coiled-coil domain containing 1	-1.23	-0.493	-2.993	-2.917	0.737	0.076	0.4065
mMA035016	latent transforming growth factor beta binding protein 1	-0.115	0.022	0.919	1.592	0.137	0.673	0.405
mMC025431	olfactory receptor 90	-0.601	-0.016	-1.146	-0.93	0.585	0.216	0.4005
mMC005082	cholesterol 25-hydroxylase	1.757	2.336	2.467	2.683	0.579	0.216	0.3975
mMC002863	protein kinase, AMP-activated, alpha 2 catalytic subunit	1.698	2.856	0.432	0.067	1.158	-0.365	0.3965
mMC005364	Janus kinase 2	1.043	1.495	1.8	2.133	0.452	0.333	0.3925
mMR001416	syntaxin 1B1	0.091	0.183	0.539	1.232	0.092	0.693	0.3925
mMR030566	vascular cell adhesion molecule 1	0.877	0.075	1.005	2.589	-0.802	1.584	0.391
mMA033099	CD44 antigen	0.984	0.056	0.762	2.459	-0.928	1.697	0.3845
mMC023172	fibronectin leucine rich transmembrane protein 3	0.712	0.706	1.828	2.602	-0.006	0.774	0.384
mMC007394	nuclear factor of kappa light chain gene enhancer in B-cells 1, p105	1.54	1.836	0.414	0.884	0.296	0.47	0.383
mMC024250	DNA binding protein with his-thr domain	1.65	2.404	0.486	0.498	0.754	0.012	0.383
mMC012020	paired immunoglobin-like type 2 receptor alpha	1.414	2.074	1.151	1.253	0.66	0.102	0.381
mMC016520	lysyl oxidase	2.842	3.994	2.197	1.804	1.152	-0.393	0.3795
mMR030202	caspase recruitment domain family, member 15	0.207	0.058	2.432	3.338	-0.149	0.906	0.3785
mMC014328	fibrinogen-like protein 2	2.497	2.638	1.229	1.842	0.141	0.613	0.377
mMR030023	SEC24 related gene family, member A (S. cerevisiae)	0.255	0.145	0.553	1.416	-0.11	0.863	0.3765
mMC024746	guanylate nucleotide binding protein 2	0.294	0.485	2.859	3.419	0.191	0.56	0.3755
mMC009298	interleukin 27	0.806	1.113	1.912	2.352	0.307	0.44	0.3735
mMC014792	RIKEN cDNA 2810004A10 gene	1.438	2.522	1.63	1.292	1.084	-0.338	0.373
mMR030504	chaperone, ABC1 activity of bc1 complex like (S. pombe)	0.193	0.01	1.385	2.312	-0.183	0.927	0.372
mMC019986	RUN and TBC1 domain containing 3	-0.975	-0.128	-1.919	-2.032	0.847	-0.113	0.367
mMC002810	FCH and double SH3 domains 2	0.422	0.728	0.326	0.753	0.306	0.427	0.3665
mMC015619	RIKEN cDNA 3100002H20 gene	0.233	0.345	0.452	1.066	0.112	0.614	0.363
mMC009342	a disintegrin-like and metallopeptidase (reprolysin type) with thrombospondin type 1 motif, 19	-0.698	-0.194	-2.712	-2.493	0.504	0.219	0.3615
mMC010165	suppressor of cytokine signaling 3	1.565	1.284	3.003	4.006	-0.281	1.003	0.361
mMR031197	Tnf receptor associated factor 4	1.757	2.423	0.866	0.922	0.666	0.056	0.361
mMR027168	oxidized low density lipoprotein (lectin-like) receptor 1	-0.002	0.069	1.733	2.384	0.071	0.651	0.361
mMC007683	coagulation factor X	2.122	2.585	0.043	0.3	0.463	0.257	0.36
mMC010845	RIKEN cDNA 5430433G21 gene	1.466	2.087	0.373	0.471	0.621	0.098	0.3595
mMC018223	C-type lectin domain family 4, member e	1.227	1.701	2.093	2.338	0.474	0.245	0.3595
mMR030449	nuclear receptor subfamily 4, group A, member 2	-0.11	0.159	0.071	0.519	0.269	0.448	0.3585
mMC005508	thymidylate kinase family LPS-inducible member	1.469	1.288	3.694	4.592	-0.181	0.898	0.3585
mMC015426	baculoviral IAP repeat-containing 3	1.153	1.564	1.396	1.698	0.411	0.302	0.3565
mMC009497	optineurin	0.153	0.377	0.682	1.169	0.224	0.487	0.3555
mMC005553	solute carrier family 7 (cationic amino acid transporter, y+ system), member 11	2.9	3.728	1.999	1.879	0.828	-0.12	0.354
mMR030522	fibronectin leucine rich transmembrane protein 3	0.261	0.235	1.618	2.348	-0.026	0.73	0.352
mMR001388	junctophilin 2	-0.021	0.352	0.704	1.027	0.373	0.323	0.348
mMR001440	RIKEN cDNA 2310016F22 gene	0.273	0.348	1.605	2.214	0.075	0.609	0.342
mMC021239	sperm associated antigen 9	0.345	0.279	0.75	1.493	-0.066	0.743	0.3385
mMC021826	nucleoporin 54	0.63	1.213	0.537	0.621	0.583	0.084	0.3335
mMC022258	protein-tyrosine sulfotransferase 1	0.07	0.336	1.587	1.982	0.266	0.395	0.3305
mMC018012	EMI domain containing 1	1.837	2.512	0.692	0.674	0.675	-0.018	0.3285
mMR030729	RIKEN cDNA 2700019D07 gene	-0.242	0.117	1.524	1.82	0.359	0.296	0.3275
mMC019312	interferon activated gene 205	0.241	0.835	2.47	2.53	0.594	0.06	0.327
mMC006438	protein phosphatase 1K (PP2C domain containing)	0.803	0.87	0.789	1.374	0.067	0.585	0.326
mMC024492	arrestin domain containing 4	0.036	0.104	1.225	1.808	0.068	0.583	0.3255
mMC018474	transient receptor potential cation channel, subfamily M, member 3	-2.108	-1.497	-4.682	-4.649	0.611	0.033	0.322
mMC021617	zinc finger protein 289	1.531	2.15	0.066	0.083	0.619	0.017	0.318
mMC023478	fatty acid binding protein 3, muscle and heart	-0.245	0.068	1.685	2.008	0.313	0.323	0.318
mMC024286	spermatogenesis associated 5-like 1	0.508	0.757	1.012	1.395	0.249	0.383	0.316
mMA035069	RIKEN cDNA 5730557B15 gene	0.151	0.165	1.212	1.825	0.014	0.613	0.3135
mMC004606	RIKEN cDNA 4933407O12 gene	0.397	0.502	0.456	0.972	0.105	0.516	0.3105
mMC003028	tripartite motif protein 13	1.958	2.281	0.868	1.161	0.323	0.293	0.308
mMC015210	hydroxy-delta-5-steroid dehydrogenase, 3 beta- and steroid delta-isomerase 1	-0.632	-0.231	-4.94	-4.728	0.401	0.212	0.3065
mMA033647	GRAM domain containing 1A	0.083	0.113	0.804	1.385	0.03	0.581	0.3055
mMC003611	predicted gene, EG668139	0.416	0.563	1.993	2.457	0.147	0.464	0.3055
mMC023992	RIKEN cDNA 5530400B01 gene	1.345	0.397	0.924	2.481	-0.948	1.557	0.3045
mMC007943	G protein-coupled receptor 84	0.445	0.516	1.858	2.396	0.071	0.538	0.3045
mMA033781	zinc finger protein 521	0.421	-0.048	-3.258	-2.182	-0.469	1.076	0.3035
mMA034403	TRAF family member-associated Nf-kappa B activator	0.16	0.384	0.973	1.349	0.224	0.376	0.3
mMC003286	cDNA sequence BC023892	0.018	0.474	2.015	2.158	0.456	0.143	0.2995
mMC014819	lipocalin 2	2.26	2.735	1.882	2	0.475	0.118	0.2965
mMR028063	GTPase activating protein and VPS9 domains 1	1.701	2.193	0.445	0.543	0.492	0.098	0.295
mMR028612	interferon inducible GTPase 1	0.125	0.021	2.533	3.218	-0.104	0.685	0.2905
mMC018056	Mediterranean fever	1.122	1.387	1.758	2.072	0.265	0.314	0.2895
mMC022908	DnaJ (Hsp40) homolog, subfamily B, member 10	0.986	0.746	0.674	1.492	-0.24	0.818	0.289
mMC002843	EST AA407452	1.024	1.146	1.729	2.184	0.122	0.455	0.2885
mMC002983	frizzled homolog 1 (Drosophila)	1.861	2.621	1.646	1.461	0.76	-0.185	0.2875
mMR031135	ubiquitin-conjugating enzyme E2F (putative)	0.115	0.248	0.703	1.139	0.133	0.436	0.2845
mMC009874	chemokine (C-C motif) ligand 3	-0.026	0.178	2.371	2.734	0.204	0.363	0.2835
mMC002739	RIKEN cDNA C230073O14 gene	2.078	2.301	1.67	2.012	0.223	0.342	0.2825
mMR026532	expressed sequence AI553587	0.735	0.239	3.256	4.315	-0.496	1.059	0.2815
mMC018492	IKAROS family zinc finger 1	1.104	1.348	1.783	2.092	0.244	0.309	0.2765
mMR030429	nuclear receptor subfamily 1, group D, member 2	0.262	0.266	0.56	1.098	0.004	0.538	0.271
mMC011626	vitronectin	-0.129	0.048	0.252	0.617	0.177	0.365	0.271
mMC023252	polymerase (DNA directed) sigma	-0.031	0.2	1.812	2.119	0.231	0.307	0.269
mMC010553	interferon induced with helicase C domain 1	0.953	0.704	1.634	2.418	-0.249	0.784	0.2675
mMR028955	RAS guanyl releasing protein 1	0.85	1.471	3.135	3.046	0.621	-0.089	0.266
mMC011596	syntaxin 11	1.085	1.336	1.012	1.292	0.251	0.28	0.2655
mMC020253	Fc receptor, IgG, low affinity IIb	-0.036	0.308	1.934	2.121	0.344	0.187	0.2655
mMC024630	chloride intracellular channel 4 (mitochondrial)	0.978	1.155	0.845	1.194	0.177	0.349	0.263
mMC025194	vomeronasal 1 receptor, C23	-0.399	-0.183	-2.025	-1.731	0.216	0.294	0.255
mMR027562	interferon activated gene 205	-0.132	0.077	2.868	3.162	0.209	0.294	0.2515
mMC018809	potassium voltage-gated channel, shaker-related subfamily, member 3	0.933	1.16	1.53	1.803	0.227	0.273	0.25
mMA034330	mannoside acetylglucosaminyltransferase 5, isoenzyme B	2.086	2.36	0.248	0.47	0.274	0.222	0.248
mMC016018	RIKEN cDNA 5730557B15 gene	0.869	1.122	1.095	1.336	0.253	0.241	0.247
mMR029538	BCL2-associated transcription factor 1	1.95	2.192	0.199	0.449	0.242	0.25	0.246
mMC004741	SKI-like	0.616	0.634	0.232	0.703	0.018	0.471	0.2445
mMC025624	cDNA sequence BC052046	0.26	0.84	2.283	2.191	0.58	-0.092	0.244
mMC021708	tripartite motif-containing 36	0.446	0.248	1.9	2.586	-0.198	0.686	0.244
mMC017105	olfactory receptor 1100	-0.492	-0.295	-2.197	-1.908	0.197	0.289	0.243
mMC019797	solute carrier family 28 (sodium-coupled nucleoside transporter), member 2	0.263	0.351	1.215	1.613	0.088	0.398	0.243
mMR030996	ubiquitin-conjugating enzyme E2F (putative)	0.195	0.262	0.694	1.109	0.067	0.415	0.241
mMR028594	SAM domain, SH3 domain and nuclear localization signals, 1	-0.136	0.024	1.462	1.778	0.16	0.316	0.238
mMA033671	syndecan binding protein (syntenin) 2	0.082	0.031	0.345	0.859	-0.051	0.514	0.2315
mMC007217	RIKEN cDNA A630077B13 gene	2.13	2.042	2.543	3.087	-0.088	0.544	0.228
mMA035002	expressed sequence AA536749	1.64	2.097	0.355	0.353	0.457	-0.002	0.2275
mMC018331	solute carrier family 7 (cationic amino acid transporter, y+ system), member 11	2.109	2.784	2.322	2.086	0.675	-0.236	0.2195
mMR028177	chloride channel calcium activated 6	-0.698	-0.059	-2.254	-2.469	0.639	-0.215	0.212
mMR026603	GTPase, very large interferon inducible 1	0.456	0.32	1.71	2.268	-0.136	0.558	0.211
mMC003940	kinesin family member 13B	-0.131	-0.204	-2.943	-2.453	-0.073	0.49	0.2085
mMC020123	RIKEN cDNA 1110038D17 gene	0.724	0.357	0.562	1.346	-0.367	0.784	0.2085
mMA034388	runt related transcription factor 1	0.647	0.277	0.735	1.518	-0.37	0.783	0.2065
mMC005053	RIKEN cDNA 9430087N24 gene	0.306	0.658	1.879	1.936	0.352	0.057	0.2045
mMC010590	protein tyrosine phosphatase, receptor type, S	-0.422	-0.186	-2.375	-2.204	0.236	0.171	0.2035
mMC004062	RIKEN cDNA 2610019E17 gene	-0.327	-0.236	-2.58	-2.266	0.091	0.314	0.2025
mMC018907	ubiquitin specific peptidase 18	0.659	0.868	2.658	2.85	0.209	0.192	0.2005
mMC008850	zinc finger protein 365	-0.755	-0.577	-2.273	-2.058	0.178	0.215	0.1965
mMC012250	G protein-coupled receptor 109A	2.329	2.783	2.624	2.563	0.454	-0.061	0.1965
mMC018948	ganglioside-induced differentiation-associated-protein 10	1.321	1.372	1.559	1.898	0.051	0.339	0.195
mMC017843	solute carrier organic anion transporter family, member 3a1	0.919	1.285	2.046	2.069	0.366	0.023	0.1945
mMA032411	promyelocytic leukemia	0.181	0.059	1.433	1.939	-0.122	0.506	0.192
mMC002244	RIKEN cDNA 2010109K09 gene	1.191	1.11	1.663	2.125	-0.081	0.462	0.1905
mMC022273	tripartite motif-containing 52	0.071	-0.083	-4.403	-3.875	-0.154	0.528	0.187
mMC022229	IBR domain containing 3	0.366	0.468	1.399	1.661	0.102	0.262	0.182
mMA034751	syntaxin 11	0.046	0.15	1.181	1.438	0.104	0.257	0.1805
mMC003495	guanylate nucleotide binding protein 3	1.891	1.662	2.595	3.182	-0.229	0.587	0.179
mMR026842	interferon-induced protein with tetratricopeptide repeats 3	0.331	0.247	2.671	3.111	-0.084	0.44	0.178
mMC007040	SLAM family member 7	2.418	2.855	1.645	1.553	0.437	-0.092	0.1725
mMC006992	tumor necrosis factor (ligand) superfamily, member 10	0.747	0.565	1.817	2.333	-0.182	0.516	0.167
mMA034175	protein kinase, cAMP dependent regulatory, type II beta	1.545	2.078	1.12	0.92	0.533	-0.2	0.1665
mMC023493	chloride intracellular channel 4 (mitochondrial)	0.521	0.224	1.089	1.717	-0.297	0.628	0.1655
mMC002797	RIKEN cDNA 1200009I06 gene	1.388	1.364	0.204	0.549	-0.024	0.345	0.1605
mMC019497	RIKEN cDNA A630072M18 gene	1.205	0.267	0.465	1.723	-0.938	1.258	0.16
mMC012417	interferon-induced protein with tetratricopeptide repeats 2	1.616	1.186	3.785	4.535	-0.43	0.75	0.16
mMC026028	interferon gamma inducible protein 47	0.06	0.065	2.681	2.991	0.005	0.31	0.1575
mMC002496	DEAD (Asp-Glu-Ala-Asp) box polypeptide 58	1.51	1.547	1.844	2.122	0.037	0.278	0.1575
mMC023334	RIKEN cDNA 1700081L11 gene	-0.45	-0.132	-3.822	-3.833	0.318	-0.011	0.1535
mMC007722	tryptophan hydroxylase 2	-0.905	-0.566	-3.324	-3.365	0.339	-0.041	0.149
mMR030864	DEAD (Asp-Glu-Ala-Asp) box polypeptide 58	0.121	0.07	1.85	2.197	-0.051	0.347	0.148
mMC017218	tripartite motif protein 21	0.846	0.86	1.783	2.063	0.014	0.28	0.147
mMC018064	cathelicidin antimicrobial peptide	2.418	2.893	0.53	0.349	0.475	-0.181	0.147
mMC015410	thioredoxin domain containing 8	0.367	0.474	1.952	2.127	0.107	0.175	0.141
mMC009822	phosphoribosyl pyrophosphate synthetase 1	-0.375	-0.148	-2.694	-2.645	0.227	0.049	0.138
mMR029480	promyelocytic leukemia	0.678	0.276	1.564	2.238	-0.402	0.674	0.136
mMC016900	RIKEN cDNA 2900079J23 gene	-0.662	-0.199	-4.266	-4.458	0.463	-0.192	0.1355
mMC021970	ubiquitin B	1.152	0.974	-0.016	0.432	-0.178	0.448	0.135
mMC006762	myxovirus (influenza virus) resistance 1	1.517	1.17	-0.574	0.043	-0.347	0.617	0.135
mMC002213	ATPas, class II, type 9B	-0.6	-0.332	-2.485	-2.484	0.268	0.001	0.1345
mMC019579	solute carrier family 1 (neuronal/epithelial high affinity glutamate transporter, system Xag), membe	1.375	0.35	-0.21	1.08	-1.025	1.29	0.1325
mMC006170	kit ligand	-2.123	-2.5	-1.315	-0.682	-0.377	0.633	0.128
mMA032762	interferon activated gene 205	0.504	0.385	1.819	2.194	-0.119	0.375	0.128
mMC008010	RIKEN cDNA A530010L16 gene	-0.586	-0.441	-3.709	-3.605	0.145	0.104	0.1245
mMC017279	schlafen 4	1.451	1.382	2.015	2.333	-0.069	0.318	0.1245
mMC016279	5'-nucleotidase, cytosolic III	0.599	0.51	1.982	2.318	-0.089	0.336	0.1235
mMC014067	cytochrome P450, family 2, subfamily s, polypeptide 1	-0.533	-0.462	-2.02	-1.844	0.071	0.176	0.1235
mMC011181	RIKEN cDNA B830007D08 gene	1.111	1.629	1.352	1.078	0.518	-0.274	0.122
mMC008586	creatine kinase, brain	-1.439	-1.716	-4.059	-3.543	-0.277	0.516	0.1195
mMR029881	stefin A1	-0.32	-0.439	-3.444	-3.092	-0.119	0.352	0.1165
mMC018719	signal transducer and activator of transcription 2	0.502	0.389	2.004	2.345	-0.113	0.341	0.114
mMC022482	olfactory receptor 1034	0.185	-0.082	-3.801	-3.309	-0.267	0.492	0.1125
mMR030126	agrin	0.181	0.056	1.806	2.151	-0.125	0.345	0.11
mMC021159	RIKEN cDNA 6720473M11 gene	-0.405	-0.272	-2.012	-1.928	0.133	0.084	0.1085
mMC011074	RIKEN cDNA 4933406I18 gene	0.005	0.019	0.103	0.295	0.014	0.192	0.103
mMC025266	RIKEN cDNA A630076J17 gene	-0.156	-0.031	-2.397	-2.32	0.125	0.077	0.101
mMC020104	RIKEN cDNA 4930556G01 gene	-0.142	-0.022	-2.156	-2.079	0.12	0.077	0.0985
mMC013182	laminin, alpha 2	-0.131	-0.017	-4.784	-4.709	0.114	0.075	0.0945
mMR031223	glycoprotein 49 A	0.417	0.243	0.91	1.27	-0.174	0.36	0.093
mMC010349	glucosaminyl (N-acetyl) transferase 1, core 2	-2.053	-2.262	-1.398	-1.01	-0.209	0.388	0.0895
mMC019932	acyl-CoA synthetase long-chain family member 1	0.56	0.684	1.767	1.818	0.124	0.051	0.0875
mMC016842	histocompatibility 13	-0.488	-0.456	-2.946	-2.805	0.032	0.141	0.0865
mMC018805	cDNA sequence BC030867	-0.367	-0.564	-2.333	-1.965	-0.197	0.368	0.0855
mMC011991	T-cell specific GTPase	0.996	0.447	2.202	2.917	-0.549	0.715	0.083
mMC012457	RIKEN cDNA 2010109N18 gene	-0.167	-0.2	-3.367	-3.175	-0.033	0.192	0.0795
mMR027858	heterogeneous nuclear ribonucleoprotein A3	-0.049	-0.044	-2.261	-2.116	0.005	0.145	0.075
mMC016422	DNA cross-link repair 1B, PSO2 homolog (S. cerevisiae)	-0.079	-0.074	-3.549	-3.408	0.005	0.141	0.073
mMC004493	interferon-stimulated protein	0.441	0.02	1.901	2.461	-0.421	0.56	0.0695
mMA033042	Rac GTPase-activating protein 1	-0.543	-0.077	-2.313	-2.647	0.466	-0.334	0.066
mMC012914	sortilin-related receptor, LDLR class A repeats-containing	0.022	-0.158	-2.886	-2.583	-0.18	0.303	0.0615
mMR030150	RIKEN cDNA C230094A16 gene	-0.349	-0.16	-2.55	-2.617	0.189	-0.067	0.061
mMC003567	olfactory receptor 630	0.051	0.376	2.171	1.967	0.325	-0.204	0.0605
mMC001622	NIMA (never in mitosis gene a)-related expressed kinase 6	0.119	-0.15	-2.172	-1.782	-0.269	0.39	0.0605
mMC010454	olfactory receptor 919	0.155	-0.009	-2.019	-1.737	-0.164	0.282	0.059
mMC020000	ATPase, H+ transporting, lysosomal V0 subunit C	0.73	1.023	0.403	0.22	0.293	-0.183	0.055
mMC024594	ankyrin repeat and SOCS box-containing protein 15	-0.487	-0.318	-3.422	-3.483	0.169	-0.061	0.054
mMC003061	protease, serine, 23	0.685	0.594	1.928	2.127	-0.091	0.199	0.054
mMC016904	schlafen 1	0.33	0.372	1.97	2.035	0.042	0.065	0.0535
mMC018283	caspase recruitment domain 4	1.11	0.739	1.676	2.154	-0.371	0.478	0.0535
mMA032232	RIKEN cDNA 1110061O04 gene	0.499	0.318	1.126	1.411	-0.181	0.285	0.052
mMC024116	purine-nucleoside phosphorylase	0.09	0.098	2.025	2.121	0.008	0.096	0.052
mMR030054	lurcher transcript 1	-0.559	-0.223	-1.86	-2.097	0.336	-0.237	0.0495
mMC020644	Bcl-2-related ovarian killer protein	-0.173	-0.226	-2.095	-1.957	-0.053	0.138	0.0425
mMC025349	interferon gamma induced GTPase	0.894	1.013	2.314	2.274	0.119	-0.04	0.0395
mMC014322	calcium/calmodulin-dependent protein kinase IV	-0.224	-0.109	-2.927	-2.964	0.115	-0.037	0.039
mMC007881	secretory leukocyte peptidase inhibitor	1.731	1.77	0.995	1.034	0.039	0.039	0.039
mMR027721	procollagen, type VIII, alpha 2	0.346	-0.159	-2.964	-2.384	-0.505	0.58	0.0375
mMC013166	transmembrane protease, serine 2	0.586	0.853	2.059	1.866	0.267	-0.193	0.037
mMC003234	quiescin Q6-like 1	-0.255	-0.117	-1.693	-1.758	0.138	-0.065	0.0365
mMC021424	RIKEN cDNA 4930429A22 gene	-0.267	-0.235	-2.621	-2.582	0.032	0.039	0.0355
mMC024049	RIKEN cDNA 5330426L24 gene	0.351	-0.134	-3.161	-2.607	-0.485	0.554	0.0345
mMC003293	complement factor B	2.715	2.937	1.161	1.007	0.222	-0.154	0.034
mMC025936	RIKEN cDNA A730036E13 gene	-0.038	-0.107	-2.336	-2.2	-0.069	0.136	0.0335
mMC018445	immunoglobulin superfamily, member 3	-0.351	-0.122	-2.691	-2.853	0.229	-0.162	0.0335
mMR029367	a disintegrin and metallopeptidase domain 30	-0.004	-0.486	-3.34	-2.792	-0.482	0.548	0.033
mMC008822	sorting nexin family member 30	-0.243	-0.386	-2.306	-2.097	-0.143	0.209	0.033
mMR026514	RIKEN cDNA 2310011E23 gene	-0.377	-0.078	-2.319	-2.558	0.299	-0.239	0.03
mMC020902	RIKEN cDNA 1810009N23 gene	2.92	2.328	0.448	1.1	-0.592	0.652	0.03
mMC013290	ventral anterior homeobox containing gene 2	-0.15	-0.119	-3.425	-3.397	0.031	0.028	0.0295
mMA034931	cold autoinflammatory syndrome 1 homolog (human)	1.114	0.401	2.15	2.922	-0.713	0.772	0.0295
mMC007669	RIKEN cDNA 8030476L19 gene	0.06	-0.097	-2.066	-1.851	-0.157	0.215	0.029
mMC007983	SRY-box containing gene 4	-2.069	-2.088	-0.129	-0.059	-0.019	0.07	0.0255
mMC004962	CLIP associating protein 1	-0.326	-0.265	-1.694	-1.705	0.061	-0.011	0.025
mMC002032	ring finger protein 151	0.344	0.621	2.395	2.167	0.277	-0.228	0.0245
mMR026322	RIKEN cDNA 9030624G23 gene	-0.747	-0.665	-2.439	-2.481	0.082	-0.042	0.02
mMC015762	regulator of chromosome condensation (RCC1) and BTB (POZ) domain containing protein 2	-1.271	-1.284	-2.866	-2.816	-0.013	0.05	0.0185
mMC007296	neurexophilin 4	0.27	0.244	0.393	0.455	-0.026	0.062	0.018
mMC009918	methionine-tRNA synthetase 2 (mitochondrial)	-0.4	-0.053	-3.108	-3.422	0.347	-0.314	0.0165
mMC004021	olfactomedin 2	0.036	-0.171	-4.629	-4.395	-0.207	0.234	0.0135
mMC012433	guanylate binding protein 6	1.734	1.217	2.115	2.659	-0.517	0.544	0.0135
mMC024734	RIKEN cDNA 9630030I15 gene	0.532	0.529	2.141	2.17	-0.003	0.029	0.013
mMR029978	SH2 domain protein 2A	-0.679	-0.694	-2.793	-2.757	-0.015	0.036	0.0105
mMR029914	DEAD (Asp-Glu-Ala-Asp) box polypeptide 5	0.311	0.163	0.893	1.06	-0.148	0.167	0.0095
mMC024882	olfactory receptor 344	-0.143	-0.193	-4.034	-3.967	-0.05	0.067	0.0085
mMC010371	RIKEN cDNA 3100002J23 gene	0.398	0.744	2.32	1.986	0.346	-0.334	0.006
mMC021810	ribonuclease III, nuclear	-0.314	-0.343	-2.828	-2.79	-0.029	0.038	0.0045
mMA032059	RIKEN cDNA E130201H02 gene	1.702	2.075	0.385	0.019	0.373	-0.366	0.0035
mMC004596	RIKEN cDNA A930009K04 gene	1.761	1.964	2.675	2.473	0.203	-0.202	0.0005
mMA032681	peroxidasin homolog (Drosophila)	0.008	-0.118	-0.211	-0.086	-0.126	0.125	-0.0005
mMC015779	proteasome (prosome, macropain) subunit, alpha type 3	0.314	0.511	2.003	1.803	0.197	-0.2	-0.0015
mMA031657	cAMP responsive element modulator	0.147	-0.267	-2.038	-1.627	-0.414	0.411	-0.0015
mMC016957	RIKEN cDNA 4930552P12 gene	0.126	-0.042	-3.239	-3.075	-0.168	0.164	-0.002
mMC011052	RIKEN cDNA 4632409D06 gene	0.801	0.632	0.341	0.499	-0.169	0.158	-0.0055
mMC001839	structural maintenace of chromosomes 1B	0.23	0.356	2.155	2.016	0.126	-0.139	-0.0065
mMR030949	granzyme E	-0.281	-0.553	-3.114	-2.86	-0.272	0.254	-0.009
mMC004405	ankyrin 1, erythroid	0.652	0.398	2.727	2.961	-0.254	0.234	-0.01
mMR029574	bone morphogenetic protein receptor, type 1B	0.021	-0.31	-2.02	-1.711	-0.331	0.309	-0.011
mMC025625	erythroid differentiation regulator 1	2.084	1.299	0.398	1.161	-0.785	0.763	-0.011
mMC010110	proprotein convertase subtilisin/kexin type 4	-0.625	-0.464	-3.186	-3.376	0.161	-0.19	-0.0145
mMC009613	RIKEN cDNA 1110032E23 gene	-0.771	-0.835	-2.727	-2.694	-0.064	0.033	-0.0155
mMC002400	RIKEN cDNA 8030443L12 gene	0.757	0.534	1.43	1.619	-0.223	0.189	-0.017
mMC010706	olfactory receptor 259	0.137	0.361	2.653	2.394	0.224	-0.259	-0.0175
mMC011250	glutamate receptor, ionotropic, delta 1	-0.235	-0.279	-3.546	-3.538	-0.044	0.008	-0.018
mMC020370	oogenesin 2	-0.274	-0.199	-4.492	-4.611	0.075	-0.119	-0.022
mMC008053	glycerophosphodiester phosphodiesterase domain containing 2	0.195	-0.149	-3.178	-2.878	-0.344	0.3	-0.022
mMC009258	RIKEN cDNA 2310047D07 gene	-0.727	-0.71	-3.252	-3.314	0.017	-0.062	-0.0225
mMC024978	peptidylprolyl isomerase domain and WD repeat containing 1	-1.283	-0.982	-3.094	-3.441	0.301	-0.347	-0.023
mMC016626	nucleoporin 155	-0.606	-0.51	-3.637	-3.783	0.096	-0.146	-0.025
mMC023120	camello-like 5	1.049	1.176	0.845	0.664	0.127	-0.181	-0.027
mMA032580	T-cell receptor beta, variable 13	0.351	0.299	0.63	0.627	-0.052	-0.003	-0.0275
mMC010723	RIKEN cDNA 9930017N22 gene	0.876	0.965	0.889	0.742	0.089	-0.147	-0.029
mMC002905	l(3)mbt-like 3 (Drosophila)	-0.621	-0.886	-3.075	-2.87	-0.265	0.205	-0.03
mMA033575	interleukin 15 receptor, alpha chain	0.512	0.138	1.243	1.554	-0.374	0.311	-0.0315
mMC021101	interferon-induced protein with tetratricopeptide repeats 3	0.52	0.149	2.649	2.956	-0.371	0.307	-0.032
mMC008894	Fas (TNF receptor superfamily member)	1.788	1.876	0.423	0.271	0.088	-0.152	-0.032
mMC014762	dual specificity phosphatase-like 15	0.105	-0.035	-2.25	-2.175	-0.14	0.075	-0.0325
mMC014609	interleukin-1 receptor-associated kinase 3	1.74	2.195	1.23	0.71	0.455	-0.52	-0.0325
mMC010794	prolyl endopeptidase-like	-0.184	-0.201	-2.178	-2.231	-0.017	-0.053	-0.035
mMC015555	predicted gene, EG244071	-0.09	-0.16	-3.161	-3.161	-0.07	0	-0.035
mMC010465	troponin I, skeletal, slow 1	0.149	0.181	2.638	2.533	0.032	-0.105	-0.0365
mMC017354	RIKEN cDNA 1700061J23 gene	0.418	0.535	2.971	2.78	0.117	-0.191	-0.037
mMC012294	formin binding protein 1	-0.687	-0.796	-1.973	-1.939	-0.109	0.034	-0.0375
mMC014828	RAS guanyl releasing protein 1	1.286	1.605	2.001	1.607	0.319	-0.394	-0.0375
mMC007240	serum amyloid A 3	2.175	2.086	0.912	0.926	-0.089	0.014	-0.0375
mMC012774	polycomb group ring finger 6	-0.526	-0.387	-2.468	-2.683	0.139	-0.215	-0.038
mMR029427	matrix metallopeptidase 28 (epilysin)	-0.106	-0.255	-2.423	-2.356	-0.149	0.067	-0.041
mMC011751	butyrophilin, subfamily 1, member A1	-0.652	-0.817	-2.843	-2.76	-0.165	0.083	-0.041
mMC011346	solute carrier family 35, member E3	-0.219	-0.101	-4.212	-4.412	0.118	-0.2	-0.041
mMC019324	RIKEN cDNA 5830457H20 gene	-0.142	-0.203	-2.477	-2.502	-0.061	-0.025	-0.043
mMC022480	NACHT, LRR and PYD containing protein 9b	-0.091	-0.128	-2.385	-2.434	-0.037	-0.049	-0.043
mMC023550	olfactory receptor 192	-0.357	-0.133	-2.054	-2.365	0.224	-0.311	-0.0435
mMC001969	radical S-adenosyl methionine domain containing 2	1.801	0.835	2.414	3.292	-0.966	0.878	-0.044
mMC002692	prostaglandin-endoperoxide synthase 1	-0.574	-0.247	-1.89	-2.308	0.327	-0.418	-0.0455
mMC007938	RIKEN cDNA 4930534B04 gene	-0.457	-0.342	-2.778	-2.985	0.115	-0.207	-0.046
mMR030246	procollagen, type XXV, alpha 1	-0.477	-0.462	-2.194	-2.306	0.015	-0.112	-0.0485
mMC014646	protective protein for beta-galactosidase	-0.276	-0.331	-2.122	-2.166	-0.055	-0.044	-0.0495
mMC001825	RIKEN cDNA 4732496C06 gene	-0.132	-0.1	-3.504	-3.636	0.032	-0.132	-0.05
mMR026385	RIKEN cDNA 1810005K13 gene	2.298	1.909	0.006	0.294	-0.389	0.288	-0.0505
mMC009824	immunity-related GTPase family, M	0.995	0.728	2.156	2.32	-0.267	0.164	-0.0515
mMC016897	period homolog 3 (Drosophila)	-0.041	-0.008	-2.339	-2.476	0.033	-0.137	-0.052
mMC014569	WD repeat domain 12	-0.065	-0.141	-1.702	-1.73	-0.076	-0.028	-0.052
mMC025405	RIKEN cDNA 2600003E23 gene	0.272	-0.075	-2.592	-2.354	-0.347	0.238	-0.0545
mMC017869	ATPase, Na+/K+ transporting, alpha 2 polypeptide	-0.14	-0.15	-1.921	-2.023	-0.01	-0.102	-0.056
mMC006114	methionine aminopeptidase-like 1	-0.292	-0.45	-1.912	-1.867	-0.158	0.045	-0.0565
mMC009930	cancer susceptibility candidate 5	-0.972	-1.046	-3.802	-3.841	-0.074	-0.039	-0.0565
mMR028669	glucagon-like peptide 2 receptor	0.005	-0.186	-2.305	-2.235	-0.191	0.07	-0.0605
mMC003445	amino carboxymuconate semialdehyde decarboxylase	0.216	-0.001	-2.104	-2.018	-0.217	0.086	-0.0655
mMC002178	tectorin alpha	-0.927	-0.964	-2.533	-2.629	-0.037	-0.096	-0.0665
mMC001585	peroxisome biogenesis factor 26	0.713	0.331	1.699	1.947	-0.382	0.248	-0.067
mMC004002	RIKEN cDNA 4922503N01 gene	-0.985	-0.967	-2.269	-2.423	0.018	-0.154	-0.068
mMC002162	RIKEN cDNA 1110002E23 gene	-0.57	-0.813	-2.978	-2.872	-0.243	0.106	-0.0685
mMC020944	serine (or cysteine) peptidase inhibitor, clade B, member 9e	-0.161	-0.254	-2.442	-2.487	-0.093	-0.045	-0.069
mMC024966	ring finger protein 133	-0.321	-0.332	-3.428	-3.555	-0.011	-0.127	-0.069
mMC017574	high mobility group box 2-like 1	-0.333	-0.331	-2.389	-2.53	0.002	-0.141	-0.0695
mMC000782	RIKEN cDNA 9530072K05 gene	-0.185	0.345	2.365	1.696	0.53	-0.669	-0.0695
mMA035653	gon-4-like (C.elegans)	-0.428	-0.486	-2.273	-2.356	-0.058	-0.083	-0.0705
mMC012582	RIKEN cDNA 2410018C20 gene	-0.64	-0.74	-3.667	-3.709	-0.1	-0.042	-0.071
mMR026596	calmegin	-0.061	-0.111	-3.095	-3.188	-0.05	-0.093	-0.0715
mMC016825	cholinergic receptor, nicotinic, alpha polypeptide 6	0.114	-0.13	-3.58	-3.482	-0.244	0.098	-0.073
mMR027666	Kazal-type serine peptidase inhibitor domain 1	0.101	-0.004	-2.568	-2.61	-0.105	-0.042	-0.0735
mMC014598	TH1-like homolog (Drosophila)	-0.259	-0.218	-1.907	-2.095	0.041	-0.188	-0.0735
mMC002070	RIKEN cDNA 1110006O24 gene	-0.046	-0.151	-1.988	-2.034	-0.105	-0.046	-0.0755
mMC008106	RIKEN cDNA A430110L20 gene	-0.46	-0.455	-3.447	-3.607	0.005	-0.16	-0.0775
mMC007434	growth differentiation factor 3	-0.166	-0.114	-2.004	-2.213	0.052	-0.209	-0.0785
mMC009714	myozenin 1	-0.331	-0.273	-3.468	-3.684	0.058	-0.216	-0.079
mMA034562	ectonucleotide pyrophosphatase/phosphodiesterase 2	0.141	0.156	2.013	1.839	0.015	-0.174	-0.0795
mMA032678	KDEL (Lys-Asp-Glu-Leu) endoplasmic reticulum protein retention receptor 3	-0.143	-0.785	-2.49	-2.008	-0.642	0.482	-0.08
mMC009829	RIKEN cDNA D030028A08 gene	-0.136	-0.429	-3.157	-3.024	-0.293	0.133	-0.08
mMC009618	high mobility group 20A	-0.385	-0.569	-3.355	-3.332	-0.184	0.023	-0.0805
mMC016715	RIKEN cDNA A030009H04 gene	-1.409	-1.585	-0.167	-0.153	-0.176	0.014	-0.081
mMC021042	RIKEN cDNA 2410017P07 gene	-0.16	-0.202	-2.904	-3.024	-0.042	-0.12	-0.081
mMC004691	thrombomodulin	-1.396	-1.49	-0.894	-0.964	-0.094	-0.07	-0.082
mMC022494	casein beta	-0.612	-0.743	-3.831	-3.866	-0.131	-0.035	-0.083
mMC005490	zona pellucida glycoprotein 3	-0.107	-0.201	-2.878	-2.951	-0.094	-0.073	-0.0835
mMC003869	vang-like 2 (van gogh, Drosophila)	-0.399	-0.485	-1.867	-1.95	-0.086	-0.083	-0.0845
mMC023547	vitamin D receptor	-0.679	-1.104	-2.233	-1.977	-0.425	0.256	-0.0845
mMC021234	RIKEN cDNA 5330439J01 gene	-0.036	-0.517	-3.77	-3.458	-0.481	0.312	-0.0845
mMC020607	odontogenic, ameloblast asssociated	-0.104	-0.306	-2.267	-2.237	-0.202	0.03	-0.086
mMC025681	reversion-inducing-cysteine-rich protein with kazal motifs	0.106	-0.08	-2.009	-1.997	-0.186	0.012	-0.087
mMC012976	lipolysis stimulated lipoprotein receptor	-0.027	-0.047	-1.859	-2.014	-0.02	-0.155	-0.0875
mMC021714	PWWP domain containing 2	-0.425	-0.679	-3.83	-3.752	-0.254	0.078	-0.088
mMC011005	enoyl Coenzyme A hydratase domain containing 1	-0.11	-0.347	-2.025	-1.965	-0.237	0.06	-0.0885
mMC010298	olfactory receptor 1346	-0.122	-0.234	-2.788	-2.853	-0.112	-0.065	-0.0885
mMR027654	EDAR (ectodysplasin-A receptor)-associated death domain	-0.053	-0.15	-3.235	-3.32	-0.097	-0.085	-0.091
mMC001610	RIKEN cDNA 4930511M11 gene	0.711	0.34	2.407	2.595	-0.371	0.188	-0.0915
mMC005557	solute carrier family 2 (facilitated glucose transporter), member 4	-0.062	-0.234	-3.727	-3.738	-0.172	-0.011	-0.0915
mMC005502	peptidyl-prolyl isomerase G (cyclophilin G)	-0.176	-0.142	-2.604	-2.822	0.034	-0.218	-0.092
mMC007038	DNA-damage inducible protein 2	-0.777	-0.862	-1.829	-1.929	-0.085	-0.1	-0.0925
mMC010290	methyl-CpG binding domain protein 4	-0.868	-0.601	-3.127	-3.581	0.267	-0.454	-0.0935
mMC006498	zinc metallopeptidase, STE24 homolog (S. cerevisiae)	-0.167	-0.17	-2.127	-2.311	-0.003	-0.184	-0.0935
mMC025074	coiled-coil domain containing 120	-0.221	-0.205	-2.687	-2.891	0.016	-0.204	-0.094
mMC021342	RIKEN cDNA 6720456H20 gene	-0.492	-0.538	-3.203	-3.345	-0.046	-0.142	-0.094
mMC014046	RIKEN cDNA 1700019G24 gene	-0.419	-0.248	-4.267	-4.628	0.171	-0.361	-0.095
mMC024306	t-complex 11 like 1	-0.421	-0.823	-2.871	-2.659	-0.402	0.212	-0.095
mMC006982	RIKEN cDNA 2900026A02 gene	-1.375	-1.727	-0.347	-0.185	-0.352	0.162	-0.095
mMC018774	RIKEN cDNA 2610528A11 gene	-0.7	-0.581	-2.629	-2.94	0.119	-0.311	-0.096
mMC018862	pleckstrin homology domain containing, family G (with RhoGef domain) member 1	0.99	1.082	2.153	1.869	0.092	-0.284	-0.096
mMC022698	RIKEN cDNA 4933400F21 gene	-0.405	-0.183	-3.666	-4.08	0.222	-0.414	-0.096
mMC009027	polymerase (DNA directed), iota	-0.356	-0.593	-2.667	-2.623	-0.237	0.044	-0.0965
mMC016645	fyn-related kinase	-0.132	-0.301	-1.947	-1.972	-0.169	-0.025	-0.097
mMC026020	tubby candidate gene	-0.118	-0.089	-1.607	-1.842	0.029	-0.235	-0.103
mMC023606	integrin alpha 1	-0.808	-1.201	-3.294	-3.107	-0.393	0.187	-0.103
mMC015006	RIKEN cDNA B430306N03 gene	-0.527	-0.698	-1.918	-1.954	-0.171	-0.036	-0.1035
mMC019058	EH domain binding protein 1	-0.023	-0.426	-1.656	-1.461	-0.403	0.195	-0.104
mMC010213	cDNA sequence BC037703	-0.043	-0.222	-2.869	-2.9	-0.179	-0.031	-0.105
mMR027184	RIKEN cDNA A630038E17 gene	-1.075	-1.114	-1.964	-2.136	-0.039	-0.172	-0.1055
mMC001540	predicted gene, EG330963	-0.438	-0.551	-2.253	-2.355	-0.113	-0.102	-0.1075
mMC013685	DNA segment, Chr 11, ERATO Doi 759, expressed	0.834	0.246	1.912	2.284	-0.588	0.372	-0.108
mMR029821	chloride channel calcium activated 4	0.251	-0.051	-2.28	-2.194	-0.302	0.086	-0.108
mMC023123	pellino 1	1.534	0.366	1.472	2.424	-1.168	0.952	-0.108
mMC014655	RIKEN cDNA 5930420B01 gene	-0.092	-0.511	-3.143	-2.94	-0.419	0.203	-0.108
mMC018205	ankyrin repeat domain 55	-0.41	-0.831	-3.027	-2.823	-0.421	0.204	-0.1085
mMC019658	homeo box B2	0.328	-0.02	-2.019	-1.889	-0.348	0.13	-0.109
mMC007321	RIKEN cDNA 7530416G11 gene	0.51	0.535	2.648	2.401	0.025	-0.247	-0.111
mMC010944	Epstein-Barr virus induced gene 2	-1.069	-1.502	-1.255	-1.048	-0.433	0.207	-0.113
mMC023918	CUE domain containing 1	-0.326	-0.105	-3.301	-3.749	0.221	-0.448	-0.1135
mMC003601	olfactory receptor 313	0.506	0.23	1.992	2.039	-0.276	0.047	-0.1145
mMR030162	zinc finger protein 28	-0.439	-0.349	-2.05	-2.37	0.09	-0.32	-0.115
mMR028050	RIKEN cDNA C230062I16 gene	-0.412	-0.292	-2.457	-2.808	0.12	-0.351	-0.1155
mMC007031	interferon-induced protein 44	0.93	0.566	1.97	2.099	-0.364	0.129	-0.1175
mMC004482	mitochondrial ribosomal protein S5	-0.355	-0.431	-1.583	-1.743	-0.076	-0.16	-0.118
mMC013770	nemo like kinase	-0.221	-0.12	-2.082	-2.419	0.101	-0.337	-0.118
mMC009534	coiled-coil domain containing 101	-0.381	-0.356	-1.553	-1.815	0.025	-0.262	-0.1185
mMC013430	RIKEN cDNA 2610528B01 gene	0.163	-0.164	-2.034	-1.945	-0.327	0.089	-0.119
mMC004971	SH3 domain binding glutamic acid-rich protein like 2	0.142	-0.027	-2.82	-2.891	-0.169	-0.071	-0.12
mMC014922	HECT domain and ankyrin repeat containing, E3 ubiquitin protein ligase 1	-0.204	-0.273	-1.362	-1.539	-0.069	-0.177	-0.123
mMR028818	tropomyosin 3, gamma	-0.69	-0.772	-2.475	-2.641	-0.082	-0.166	-0.124
mMC003042	DENN/MADD domain containing 2A	-0.111	-0.157	-1.753	-1.957	-0.046	-0.204	-0.125
mMC007264	RIKEN cDNA 2310039D24 gene	0.388	0.31	0.71	0.537	-0.078	-0.173	-0.1255
mMO036208	predicted gene, EG633674	0.189	-0.114	-2.172	-2.127	-0.303	0.045	-0.129
mMC015109	low density lipoprotein-related protein 1B (deleted in tumors)	0.01	-0.299	-3.044	-2.993	-0.309	0.051	-0.129
mMC009781	RIKEN cDNA 4921513D23 gene	-0.052	-0.136	-2.661	-2.835	-0.084	-0.174	-0.129
mMC004334	ariadne ubiquitin-conjugating enzyme E2 binding protein homolog 1 (Drosophila)	-0.138	-0.054	-1.645	-1.987	0.084	-0.342	-0.129
mMC014034	centrin 2	-0.306	-0.297	-2.668	-2.936	0.009	-0.268	-0.1295
mMC024914	growth differentiation factor 6	0.453	0.795	3.144	2.543	0.342	-0.601	-0.1295
mMC005365	homeo box B3	-0.162	-0.487	-2.764	-2.698	-0.325	0.066	-0.1295
mMC009318	RIKEN cDNA 1700119H24 gene	-0.018	-0.063	-2.535	-2.75	-0.045	-0.215	-0.13
mMC024253	immunoglobulin superfamily containing leucine-rich repeat 2	0.043	-0.152	-2.434	-2.5	-0.195	-0.066	-0.1305
mMR028442	denticleless homolog (Drosophila)	-0.003	-0.356	-2.37	-2.278	-0.353	0.092	-0.1305
mMC001991	RIKEN cDNA B430201A12 gene	1.248	1.221	2.018	1.783	-0.027	-0.235	-0.131
mMA033450	myotubularin related protein 2	-0.327	-0.196	-1.662	-2.057	0.131	-0.395	-0.132
mMC019588	Rho guanine nucleotide exchange factor (GEF) 3	0.466	-0.084	-2.263	-1.977	-0.55	0.286	-0.132
mMR026226	bromodomain, testis-specific	-0.379	-0.541	-2.589	-2.693	-0.162	-0.104	-0.133
mMC013554	poly(rC) binding protein 3	-0.324	-0.477	-3.829	-3.944	-0.153	-0.115	-0.134
mMA032161	Usher syndrome 1C homolog (human)	-0.18	-0.442	-3.105	-3.114	-0.262	-0.009	-0.1355
mMC017766	mannoside acetylglucosaminyltransferase 2	-0.333	-0.3	-3.167	-3.471	0.033	-0.304	-0.1355
mMC022384	olfactory receptor 281	-0.466	-0.679	-2.629	-2.688	-0.213	-0.059	-0.136
mMC003510	triggering receptor expressed on myeloid cells-like 1	-0.782	-1.054	-1.977	-1.985	-0.272	-0.008	-0.14
mMC021438	UDP glucuronosyltransferase 1 family, polypeptide A1	-0.048	-0.189	-3.874	-4.016	-0.141	-0.142	-0.1415
mMC015170	olfactory receptor 1258	-0.605	-0.343	-3.352	-3.899	0.262	-0.547	-0.1425
mMC020034	zinc finger protein 395	-0.425	-0.291	-2.333	-2.757	0.134	-0.424	-0.145
mMC017809	RIKEN cDNA 4930547N16 gene	-0.314	-0.617	-3.396	-3.391	-0.303	0.005	-0.149
mMR029581	dual specificity phosphatase 18	-0.429	-0.542	-2.089	-2.276	-0.113	-0.187	-0.15
mMC008042	maternal embryonic leucine zipper kinase	-0.239	-0.61	-2.008	-1.937	-0.371	0.071	-0.15
mMC022093	RIKEN cDNA A130015J22 gene	0.359	-0.021	-2.72	-2.641	-0.38	0.079	-0.1505
mMC018822	RIKEN cDNA 2010110K16 gene	-0.373	-0.356	-2.485	-2.804	0.017	-0.319	-0.151
mMC006186	RIKEN cDNA 2310061I04 gene	-0.268	-0.216	-2.488	-2.843	0.052	-0.355	-0.1515
mMR030024	trophoblast glycoprotein	1.182	0.968	2.451	2.362	-0.214	-0.089	-0.1515
mMC001827	secretin receptor	0.229	0.326	2.067	1.666	0.097	-0.401	-0.152
mMC011946	EP300 interacting inhibitor of differentiation 1	-0.8	-0.857	-2.785	-3.035	-0.057	-0.25	-0.1535
mMC012100	RIKEN cDNA 4930505H01 gene	0.423	0.178	1.933	1.871	-0.245	-0.062	-0.1535
mMC010662	tetratricopeptide repeat domain 15	-0.246	-0.34	-2.271	-2.485	-0.094	-0.214	-0.154
mMC012044	TRAF type zinc finger domain containing 1	0.451	0.276	1.811	1.678	-0.175	-0.133	-0.154
mMC019214	tripartite motif protein 6	-0.234	-0.063	-2.575	-3.055	0.171	-0.48	-0.1545
mMC008178	RIKEN cDNA C230014O12 gene	0.174	-0.081	-4.744	-4.798	-0.255	-0.054	-0.1545
mMC015745	RIKEN cDNA 6330526H18 gene	-0.22	-0.325	-2.622	-2.828	-0.105	-0.206	-0.1555
mMR028754	solute carrier family 17 (sodium phosphate), member 2	-0.368	-0.709	-2.429	-2.401	-0.341	0.028	-0.1565
mMA031263	fibroblast growth factor receptor 4	0.124	-0.147	-2.523	-2.567	-0.271	-0.044	-0.1575
mMC009902	vomeronasal 1 receptor, E1	-0.082	-0.13	-2.872	-3.141	-0.048	-0.269	-0.1585
mMC025275	RIKEN cDNA 1810010H24 gene	0.056	-0.002	-2.726	-2.986	-0.058	-0.26	-0.159
mMA031275	interleukin 15 receptor, alpha chain	1.126	0.607	1.642	1.842	-0.519	0.2	-0.1595
mMC021329	RIKEN cDNA 1700082C02 gene	0.136	-0.157	-0.482	-0.512	-0.293	-0.03	-0.1615
mMC012698	RIKEN cDNA 4930506F14 gene	0.176	-0.285	-2.619	-2.483	-0.461	0.136	-0.1625
mMC005259	solute carrier family 7 (cationic amino acid transporter, y+ system), member 15	-0.042	-0.223	-3.045	-3.189	-0.181	-0.144	-0.1625
mMR027807	transducin-like enhancer of split 1, homolog of Drosophila E(spl)	-0.538	-0.594	-2.103	-2.375	-0.056	-0.272	-0.164
mMC012962	RIKEN cDNA 2610037P13 gene	-0.267	-0.293	-2.66	-2.962	-0.026	-0.302	-0.164
mMC010064	RIKEN cDNA 6030465E24 gene	2.048	1.127	-0.167	0.423	-0.921	0.59	-0.1655
mMC008188	glial cells missing homolog 2 (Drosophila)	-0.25	-0.577	-2.209	-2.221	-0.327	-0.012	-0.1695
mMC003070	G protein-coupled receptor 149	2.331	1.805	0.194	0.38	-0.526	0.186	-0.17
mMC000794	RIKEN cDNA 2010015M23 gene	-0.674	-0.926	-5.017	-5.107	-0.252	-0.09	-0.171
mMC013074	SUMO/sentrin specific peptidase 8	-0.467	-0.443	-2.748	-3.118	0.024	-0.37	-0.173
mMC001757	RIKEN cDNA 4930500F04 gene	0.586	0.367	1.913	1.786	-0.219	-0.127	-0.173
mMC011874	RIKEN cDNA D130067C23 gene	-0.419	-0.787	-2.66	-2.641	-0.368	0.019	-0.1745
mMC015114	solute carrier family 9 (sodium/hydrogen exchanger), isoform 6	-0.178	-0.273	-1.954	-2.21	-0.095	-0.256	-0.1755
mMC007146	tripartite motif-containing 62	-0.488	-0.625	-2.425	-2.642	-0.137	-0.217	-0.177
mMC023727	kinesin family member 21B	-0.09	-0.254	-1.594	-1.786	-0.164	-0.192	-0.178
mMR030121	a disintegrin and metallopeptidase domain 28	-0.482	-0.536	-2.898	-3.2	-0.054	-0.302	-0.178
mMC007242	cDNA sequence BC030336	-0.167	-0.2	-2.038	-2.362	-0.033	-0.324	-0.1785
mMC024390	bicaudal D homolog 1 (Drosophila)	-0.734	-0.725	-3.655	-4.029	0.009	-0.374	-0.1825
mMC004650	F-box and leucine-rich repeat protein 17	-0.608	-0.489	-2.666	-3.15	0.119	-0.484	-0.1825
mMA031743	solute carrier family 6 (neurotransmitter transporter, noradrenalin), member 2	-0.117	-0.336	-2.018	-2.166	-0.219	-0.148	-0.1835
mMC021997	inhibitor of growth family, member 5	-0.205	-0.46	-2.22	-2.335	-0.255	-0.115	-0.185
mMC020546	RIKEN cDNA 1700008O03 gene	-0.866	-1.088	-3.614	-3.763	-0.222	-0.149	-0.1855
mMC007986	RIKEN cDNA 4930595O18 gene	0.177	-0.187	-3.417	-3.424	-0.364	-0.007	-0.1855
mMC015049	N-deacetylase/N-sulfotransferase (heparan glucosaminyl) 1	0.505	-0.16	-2.717	-2.429	-0.665	0.288	-0.1885
mMC009423	adhesion molecule with Ig like domain 1	-0.991	-1.133	-3.337	-3.572	-0.142	-0.235	-0.1885
mMC017682	RIKEN cDNA 2900002H16 gene	-0.355	-0.412	-2.645	-2.974	-0.057	-0.329	-0.193
mMC015169	RNA (guanine-9-) methyltransferase domain containing 3	-0.058	-0.163	-2.475	-2.758	-0.105	-0.283	-0.194
mMC015122	cytochrome P450, family 2, subfamily c, polypeptide 39	0.195	-0.248	-3.747	-3.692	-0.443	0.055	-0.194
mMC023966	hyaluronic acid binding protein 2	0.134	-0.271	-2.013	-1.997	-0.405	0.016	-0.1945
mMC025912	carbonic anhydrase 6	2.003	1.643	0.333	0.3	-0.36	-0.033	-0.1965
mMC018187	interleukin 12b	3.005	2.974	1.811	1.448	-0.031	-0.363	-0.197
mMC021891	neurobeachin	-0.028	-0.18	-2.449	-2.696	-0.152	-0.247	-0.1995
mMA033997	ubiquitin specific peptidase 2	0.033	-0.406	-3.615	-3.576	-0.439	0.039	-0.2
mMR029906	cell division cycle associated 8	0.151	-0.165	-2.002	-2.091	-0.316	-0.089	-0.2025
mMC010381	RIKEN cDNA B230340J04 gene	-0.109	-0.13	-2.18	-2.565	-0.021	-0.385	-0.203
mMC018259	cannabinoid receptor 2 (macrophage)	-1.799	-1.952	-0.956	-1.209	-0.153	-0.253	-0.203
mMC014346	RIKEN cDNA 1500011B03 gene	-0.186	-0.159	-2.199	-2.633	0.027	-0.434	-0.2035
mMR029958	microtubule-associated protein, RP/EB family, member 2	0.08	-0.047	-2.583	-2.866	-0.127	-0.283	-0.205
mMC011178	polymerase (DNA directed), eta (RAD 30 related)	-0.622	-0.525	-3.043	-3.55	0.097	-0.507	-0.205
mMO035977	ubiquilin 2	0.081	-0.08	-2.05	-2.301	-0.161	-0.251	-0.206
mMC009604	LanC (bacterial lantibiotic synthetase component C)-like 1	-0.658	-0.691	-3.67	-4.051	-0.033	-0.381	-0.207
mMC021985	cytidine 5'-triphosphate synthase 2	0.234	-0.111	-1.97	-2.039	-0.345	-0.069	-0.207
mMC017353	sal-like 2 (Drosophila)	0.029	-0.291	-2.188	-2.283	-0.32	-0.095	-0.2075
mMC004866	mutY homolog (E. coli)	-0.754	-0.96	-2.438	-2.648	-0.206	-0.21	-0.208
mMC015661	RIKEN cDNA 1810058N15 gene	-0.419	-0.32	-2.041	-2.557	0.099	-0.516	-0.2085
mMC007166	nitric oxide synthase 3, endothelial cell	-0.238	-0.557	-2.655	-2.755	-0.319	-0.1	-0.2095
mMR030301	retinol dehydrogenase 1 (all trans)	-0.063	-0.397	-2.603	-2.688	-0.334	-0.085	-0.2095
mMR027591	RIKEN cDNA E030030I06 gene	-0.262	-0.597	-2.105	-2.191	-0.335	-0.086	-0.2105
mMC002545	chromodomain helicase DNA binding protein 1-like	-0.15	-0.59	-2.658	-2.641	-0.44	0.017	-0.2115
mMC013866	nuclear factor I/C	-0.545	-0.632	-1.704	-2.04	-0.087	-0.336	-0.2115
mMC001549	RIKEN cDNA C030044C12 gene	-1.637	-2.168	-1.61	-1.502	-0.531	0.108	-0.2115
mMC003602	DNA2 DNA replication helicase 2-like (yeast)	-1.324	-1.791	-3.604	-3.561	-0.467	0.043	-0.212
mMC014802	RIKEN cDNA 1110062M06 gene	-0.563	-0.782	-4.148	-4.359	-0.219	-0.211	-0.215
mMC023186	dynein, cytoplasmic 1 light intermediate chain 2	-0.291	-0.611	-2.046	-2.158	-0.32	-0.112	-0.216
mMR028782	Rho-related BTB domain containing 2	-1.064	-1.485	-0.134	-0.146	-0.421	-0.012	-0.2165
mMC015870	kelch domain containing 2	-0.316	-0.453	-2.275	-2.571	-0.137	-0.296	-0.2165
mMC008463	RIKEN cDNA 4930526F13 gene	0.13	0.087	2.187	1.796	-0.043	-0.391	-0.217
mMC024543	RIKEN cDNA E030011O05 gene	-0.62	-0.868	-3.451	-3.65	-0.248	-0.199	-0.2235
mMC005966	glutamine repeat protein 1	-0.141	-0.418	-1.875	-2.046	-0.277	-0.171	-0.224
mMC010657	LSM5 homolog, U6 small nuclear RNA associated (S. cerevisiae)	-0.359	-0.433	-2.488	-2.864	-0.074	-0.376	-0.225
mMA032775	exonuclease 1	0.107	-0.146	-2.043	-2.24	-0.253	-0.197	-0.225
mMA033601	ankyrin 3, epithelial	-0.439	-0.527	-2.728	-3.096	-0.088	-0.368	-0.228
mMC008190	RIKEN cDNA 2810410D24 gene	-0.288	-0.414	-2.935	-3.265	-0.126	-0.33	-0.228
mMC017198	interleukin-1 receptor-associated kinase 1 binding protein 1	-0.553	-0.585	-2.503	-2.929	-0.032	-0.426	-0.229
mMC002501	pore forming protein-like	0.403	0.189	1.977	1.73	-0.214	-0.247	-0.2305
mMR026788	RIKEN cDNA C630043F03 gene	-0.107	-0.266	-1.706	-2.01	-0.159	-0.304	-0.2315
mMC006907	cadherin 22	2.386	2.004	0.219	0.136	-0.382	-0.083	-0.2325
mMC020345	testis expressed gene 10	2.233	1.625	0.281	0.423	-0.608	0.142	-0.233
mMC025529	RIKEN cDNA 9530026P05 gene	0.109	-0.22	-0.089	-0.229	-0.329	-0.14	-0.2345
mMC016230	RIKEN cDNA 1500037F05 gene	0.428	-0.519	-4.859	-4.388	-0.947	0.471	-0.238
mMR027193	fibroblast growth factor 13	-0.249	-0.497	-2.938	-3.169	-0.248	-0.231	-0.2395
mMC022194	glutamate receptor, ionotropic, kainate 2 (beta 2)	-0.792	-1.048	-4.447	-4.67	-0.256	-0.223	-0.2395
mMR027229	androgen binding protein delta	-0.027	-0.335	-2.494	-2.667	-0.308	-0.173	-0.2405
mMC017130	serine/arginine-rich protein specific kinase 2	-0.48	-0.745	-3.876	-4.092	-0.265	-0.216	-0.2405
mMC007734	RIKEN cDNA 6330415G19 gene	-0.516	-0.573	-3.321	-3.745	-0.057	-0.424	-0.2405
mMC003697	olfactory receptor 1489	0.53	0.299	2.025	1.774	-0.231	-0.251	-0.241
mMC007298	galactosidase, beta 1	-0.169	-0.389	-1.315	-1.577	-0.22	-0.262	-0.241
mMC011334	homeobox only domain	-0.597	-0.387	-2.836	-3.531	0.21	-0.695	-0.2425
mMA032764	transmembrane phosphatase with tensin homology	-0.093	-0.075	-1.582	-2.086	0.018	-0.504	-0.243
mMC012925	alkB, alkylation repair homolog 2 (E. coli)	-0.227	-0.6	-1.772	-1.885	-0.373	-0.113	-0.243
mMA033902	gamma-glutamyl carboxylase	0.068	-0.104	-3.592	-3.908	-0.172	-0.316	-0.244
mMC013278	adaptor-related protein complex AP-4, sigma 1	-0.195	-0.336	-2.073	-2.42	-0.141	-0.347	-0.244
mMC009913	guanine nucleotide binding protein (G protein), gamma 7 subunit	-0.052	-0.328	-3.704	-3.92	-0.276	-0.216	-0.246
mMC001143	homeo box C4	-0.042	-0.252	-3.198	-3.48	-0.21	-0.282	-0.246
mMO036220	predicted gene, EG381776	-0.065	-0.349	-2.092	-2.301	-0.284	-0.209	-0.2465
mMC002236	RIKEN cDNA 4930428B07 gene	0.488	0.068	2.157	2.083	-0.42	-0.074	-0.247
mMC025830	zinc finger, DHHC domain containing 20	-0.306	-0.283	-1.758	-2.276	0.023	-0.518	-0.2475
mMR029713	IBR domain containing 2	0.032	-0.051	-1.584	-2.004	-0.083	-0.42	-0.2515
mMC008834	abl-interactor 2	-0.158	-0.31	-2.463	-2.815	-0.152	-0.352	-0.252
mMC007993	RIKEN cDNA 4933403G14 gene	-0.197	-0.625	-2.924	-3.001	-0.428	-0.077	-0.2525
mMC013551	RIKEN cDNA 9830169C18 gene	0.175	-0.108	-3.337	-3.559	-0.283	-0.222	-0.2525
mMC006690	RIKEN cDNA 9630045H20 gene	-0.831	-1.049	-3.073	-3.361	-0.218	-0.288	-0.253
mMC004273	fucosidase, alpha-L- 1, tissue	-0.285	-0.676	-2.479	-2.595	-0.391	-0.116	-0.2535
mMC007645	Bcl2 modifying factor	-1.179	-1.48	-2.978	-3.186	-0.301	-0.208	-0.2545
mMC018974	armadillo repeat containing 1	-0.223	-0.594	-2.088	-2.236	-0.371	-0.148	-0.2595
mMC022657	RIKEN cDNA 6330500D04 gene	-0.109	-0.413	-1.796	-2.012	-0.304	-0.216	-0.26
mMC019910	RIKEN cDNA 1700003O11 gene	0.2	-0.256	-2.353	-2.427	-0.456	-0.074	-0.265
mMC000976	RIKEN cDNA 2510048L02 gene	-0.104	-0.263	-3.606	-3.977	-0.159	-0.371	-0.265
mMC018613	autophagy-related 4C (yeast)	0.133	-0.175	-1.775	-2	-0.308	-0.225	-0.2665
mMC011442	RIKEN cDNA 1300018I17 gene	-0.215	-0.444	-2.881	-3.185	-0.229	-0.304	-0.2665
mMC011140	homeo box A1	-0.942	-1.15	-1.819	-2.146	-0.208	-0.327	-0.2675
mMC011149	RIKEN cDNA 2900011O08 gene	-0.184	-0.718	-2.379	-2.381	-0.534	-0.002	-0.268
mMC025661	calpain 10	-1.721	-2.002	-0.072	-0.329	-0.281	-0.257	-0.269
mMC006242	IAP promoted placental gene	-0.413	-0.712	-2.161	-2.4	-0.299	-0.239	-0.269
mMC021339	serine (or cysteine) peptidase inhibitor, clade A (alpha-1 antiproteinase, antitrypsin), member 12	-0.268	-0.429	-2.276	-2.653	-0.161	-0.377	-0.269
mMC022561	sema domain, immunoglobulin domain (Ig), and GPI membrane anchor, (semaphorin) 7A	-0.555	-1.094	-3.079	-3.081	-0.539	-0.002	-0.2705
mMC002126	EF-hand calcium binding domain 4A	-0.308	-0.566	-2.66	-2.948	-0.258	-0.288	-0.273
mMC011859	smoothelin	-0.299	-0.837	-2.727	-2.736	-0.538	-0.009	-0.2735
mMC021028	RIKEN cDNA 2310007F04 gene	-0.826	-0.965	-2.206	-2.617	-0.139	-0.411	-0.275
mMR028957	calmodulin regulated spectrin-associated protein 1	-0.308	-0.745	-3.39	-3.51	-0.437	-0.12	-0.2785
mMC017391	synovial sarcoma translocation gene on chromosome 18-like 1	0.033	-0.115	-2.22	-2.632	-0.148	-0.412	-0.28
mMC014281	RIKEN cDNA 2610021K21 gene	-0.111	-0.545	-1.967	-2.095	-0.434	-0.128	-0.281
mMC014442	WD repeat domain 5B	-0.368	-0.431	-3.274	-3.777	-0.063	-0.503	-0.283
mMC001561	platelet-derived growth factor, C polypeptide	0.093	-0.426	-3.633	-3.682	-0.519	-0.049	-0.284
mMC019298	killer cell lectin-like receptor, subfamily A, member 6	-0.107	-0.188	-3.888	-4.375	-0.081	-0.487	-0.284
mMR028981	olfactory receptor 1433	-0.271	-0.533	-3.709	-4.017	-0.262	-0.308	-0.285
mMC026029	cytochrome P450, family 2, subfamily j, polypeptide 6	0.254	-0.166	-2.83	-2.982	-0.42	-0.152	-0.286
mMC014898	paternally expressed 13	-0.912	-1.463	-2.901	-2.922	-0.551	-0.021	-0.286
mMC016778	RIKEN cDNA 6430548M08 gene	-0.792	-1.47	-1.816	-1.712	-0.678	0.104	-0.287
mMC013194	microrchidia 2B	0.13	-0.28	-4.837	-5.002	-0.41	-0.165	-0.2875
mMC010624	RIKEN cDNA C230099D08 gene	0.476	-0.032	-2.146	-2.216	-0.508	-0.07	-0.289
mMC011102	dual specificity phosphatase 6	-1.216	-2.106	-0.859	-0.549	-0.89	0.31	-0.29
mMC023250	cyclic nucleotide gated channel alpha 3	-0.238	-0.141	-4.178	-4.856	0.097	-0.678	-0.2905
mMC017214	dehydrodolichyl diphosphate synthase	-0.022	-0.265	-2.882	-3.22	-0.243	-0.338	-0.2905
mMA033938	gap junction membrane channel protein alpha 5	0.168	-0.421	-3.069	-3.065	-0.589	0.004	-0.2925
mMC017799	jagged 2	-0.525	-0.809	-3.157	-3.458	-0.284	-0.301	-0.2925
mMC013486	formyl peptide receptor 1	2.668	2.664	1.769	1.187	-0.004	-0.582	-0.293
mMC001934	RIKEN cDNA 9230113A04 gene	-0.563	-0.783	-3.075	-3.443	-0.22	-0.368	-0.294
mMC015086	RIKEN cDNA 1700054F22 gene	-0.114	-0.084	-2.97	-3.59	0.03	-0.62	-0.295
mMC000963	protocadherin beta 8	0.245	0.214	3.079	2.518	-0.031	-0.561	-0.296
mMC017322	fucosyltransferase 8	-0.321	-0.759	-3.039	-3.195	-0.438	-0.156	-0.297
mMR029113	tripartite motif protein 9	-0.456	-0.937	-2.466	-2.581	-0.481	-0.115	-0.298
mMC013249	RIKEN cDNA 1700010K10 gene	0.084	-0.044	-3.148	-3.618	-0.128	-0.47	-0.299
mMR028645	solute carrier organic anion transporter family, member 1a1	-0.317	-0.527	-1.807	-2.197	-0.21	-0.39	-0.3
mMC019804	sperm associated antigen 11	0.039	-0.207	-2.267	-2.625	-0.246	-0.358	-0.302
mMC004158	CCR4-NOT transcription complex, subunit 6-like	-0.646	-0.883	-1.836	-2.204	-0.237	-0.368	-0.3025
mMC012978	palmitoyl-protein thioesterase 1	0.144	-0.027	-3.387	-3.822	-0.171	-0.435	-0.303
mMC016755	fatty acid desaturase domain family, member 6	-0.236	-0.983	-2.688	-2.555	-0.747	0.133	-0.307
mMC015926	RIKEN cDNA A730093L10 gene	1.275	0.604	1.625	1.681	-0.671	0.056	-0.3075
mMC015554	ajuba	-0.364	-0.616	-3.214	-3.577	-0.252	-0.363	-0.3075
mMR028912	apolipoprotein A-IV	0.255	-0.28	-3.903	-3.987	-0.535	-0.084	-0.3095
mMC020628	RIKEN cDNA A530045L16 gene	0.637	0.931	1.9	0.987	0.294	-0.913	-0.3095
mMC022237	hydroxysteroid 11-beta dehydrogenase 1	0.725	-0.006	-2.624	-2.513	-0.731	0.111	-0.31
mMC023581	RIKEN cDNA 1700010D01 gene	-0.036	-0.473	-3.795	-3.98	-0.437	-0.185	-0.311
mMC002630	PDLIM1 interacting kinase 1 like	-0.334	-0.28	-2.824	-3.502	0.054	-0.678	-0.312
mMC004981	microtubule associated serine/threonine kinase-like	-0.739	-1.364	-3.591	-3.591	-0.625	0	-0.3125
mMC005706	DNA segment, Chr 2, Brigham & Women's Genetics 1423 expressed	-0.612	-0.76	-2.061	-2.539	-0.148	-0.478	-0.313
mMC020318	RIKEN cDNA A230083H22 gene	0.027	-0.388	-1.954	-2.167	-0.415	-0.213	-0.314
mMC020629	protease, serine, 7 (enterokinase)	-0.331	-0.447	-3.061	-3.576	-0.116	-0.515	-0.3155
mMC013561	Alport syndrome, mental retardation, midface hypoplasia and elliptocytosis chromosomal region gene 1	0.26	-0.138	-2.394	-2.631	-0.398	-0.237	-0.3175
mMC021990	lymphocyte antigen 6 complex, locus K	-0.822	-1.093	-4.144	-4.51	-0.271	-0.366	-0.3185
mMR028708	phytanoyl-CoA hydroxylase interacting protein-like	-0.028	-0.36	-2.391	-2.702	-0.332	-0.311	-0.3215
mMR029017	myosin IXa	0.047	-0.186	-2.816	-3.226	-0.233	-0.41	-0.3215
mMC005991	serine active site containing 1	-0.68	-1.117	-3.529	-3.736	-0.437	-0.207	-0.322
mMA034503	RIKEN cDNA 5730419I09 gene	-0.567	-0.682	-2.734	-3.265	-0.115	-0.531	-0.323
mMC021471	regulating synaptic membrane exocytosis 1	-0.295	-0.872	-2.164	-2.234	-0.577	-0.07	-0.3235
mMC002847	N-methylpurine-DNA glycosylase	0.104	-0.369	-2.984	-3.165	-0.473	-0.181	-0.327
mMC024805	RIKEN cDNA 1700087I21 gene	0.552	-0.029	-2.039	-2.112	-0.581	-0.073	-0.327
mMC021303	peptidylprolyl isomerase domain and WD repeat containing 1	-0.133	-0.425	-2.357	-2.724	-0.292	-0.367	-0.3295
mMC013446	RIKEN cDNA 9830130M13 gene	-0.07	-0.386	-3.046	-3.393	-0.316	-0.347	-0.3315
mMC024420	FYVE, RhoGEF and PH domain containing 3	2.417	1.778	0.417	0.389	-0.639	-0.028	-0.3335
mMC007886	dopa decarboxylase	0.55	0.085	1.977	1.774	-0.465	-0.203	-0.334
mMC015844	RIKEN cDNA 2610018G03 gene	-0.531	-0.634	-1.62	-2.188	-0.103	-0.568	-0.3355
mMC005920	ORM1-like 2 (S. cerevisiae)	0.088	-0.173	-1.896	-2.306	-0.261	-0.41	-0.3355
mMC008176	fucosyltransferase 7	-0.324	-0.682	-1.786	-2.102	-0.358	-0.316	-0.337
mMR030145	sterile alpha motif domain containing 12	-0.6	-0.634	-2.576	-3.22	-0.034	-0.644	-0.339
mMC021626	ISG15 ubiquitin-like modifier	1.401	0.075	1.279	1.923	-1.326	0.644	-0.341
mMC019888	chloride channel 1	0.057	-0.488	-1.873	-2.011	-0.545	-0.138	-0.3415
mMC011707	haptoglobin	2.111	1.929	1.212	0.711	-0.182	-0.501	-0.3415
mMC007034	katanin p60 subunit A-like 1	-0.152	-0.64	-3.114	-3.313	-0.488	-0.199	-0.3435
mMC009123	potassium voltage-gated channel, Isk-related family, member 1-like	0.331	0.371	2.096	1.368	0.04	-0.728	-0.344
mMC010770	HscB iron-sulfur cluster co-chaperone homolog (E. coli)	-0.675	-0.987	-2.909	-3.287	-0.312	-0.378	-0.345
mMC025670	phosphodiesterase 4D interacting protein (myomegalin)	-0.433	-0.745	-2.77	-3.148	-0.312	-0.378	-0.345
mMR027806	cadherin 3	-0.573	-1.271	-2.71	-2.704	-0.698	0.006	-0.346
mMA035449	profilin 2	-0.148	-0.707	-2.248	-2.383	-0.559	-0.135	-0.347
mMC011259	F-box protein 5	-1.336	-1.497	-1.475	-2.01	-0.161	-0.535	-0.348
mMC005238	suppressor of hairy wing homolog 2 (Drosophila)	-0.765	-0.747	-2.62	-3.335	0.018	-0.715	-0.3485
mMC016530	uridine-cytidine kinase 1-like 1	-0.162	-0.494	-3.339	-3.708	-0.332	-0.369	-0.3505
mMR028934	BTB (POZ) domain containing 3	0.252	-0.089	-1.284	-1.648	-0.341	-0.364	-0.3525
mMC017701	transmembrane protein 64	-0.695	-1.397	-2.158	-2.165	-0.702	-0.007	-0.3545
mMC017418	Opa interacting protein 5	-0.328	-0.72	-3.25	-3.569	-0.392	-0.319	-0.3555
mMC023341	RIKEN cDNA 4933426K21 gene	-0.15	-0.287	-2.684	-3.258	-0.137	-0.574	-0.3555
mMC022707	RIKEN cDNA 5730588L14 gene	-0.285	-0.761	-1.967	-2.204	-0.476	-0.237	-0.3565
mMC011426	zinc finger and BTB domain containing 12	-0.554	-0.794	-2.556	-3.033	-0.24	-0.477	-0.3585
mMC016862	G protein-coupled receptor 125	-0.378	-1.002	-4.935	-5.037	-0.624	-0.102	-0.363
mMC024447	histocompatibility 2, T region locus 23	1.254	0.558	0.23	0.197	-0.696	-0.033	-0.3645
mMO035930	adenylate cyclase 3	-0.295	-0.757	-2.915	-3.185	-0.462	-0.27	-0.366
mMC004362	golgi reassembly stacking protein 1	-0.497	-0.497	-1.511	-2.243	0	-0.732	-0.366
mMC023329	testis-specific serine kinase 5	0.295	-0.132	-2.271	-2.577	-0.427	-0.306	-0.3665
mMC014826	zinc finger protein 120	-0.393	-0.614	-1.287	-1.806	-0.221	-0.519	-0.37
mMA034943	protocadherin 10	2.156	1.277	0.347	0.482	-0.879	0.135	-0.372
mMR026750	gene model 941, (NCBI)	-0.183	-0.31	-2.939	-3.565	-0.127	-0.626	-0.3765
mMC021938	RIKEN cDNA D830046C22 gene	0.57	-0.222	-2.539	-2.502	-0.792	0.037	-0.3775
mMC002969	G protein-coupled receptor 18	2.105	1.892	2.561	2.019	-0.213	-0.542	-0.3775
mMC025273	N-myristoyltransferase 2	-0.257	-0.504	-1.866	-2.377	-0.247	-0.511	-0.379
mMC004938	kelch-like 20 (Drosophila)	-0.352	-0.499	-1.449	-2.069	-0.147	-0.62	-0.3835
mMR029101	serine (or cysteine) peptidase inhibitor, clade A (alpha-1 antiproteinase, antitrypsin), member 7	0.097	-0.087	-2.203	-2.789	-0.184	-0.586	-0.385
mMC011378	thyroid transcription factor 1	1.155	0.382	2.676	2.679	-0.773	0.003	-0.385
mMC005366	RIKEN cDNA 5730403B10 gene	0.076	-0.204	-2.124	-2.617	-0.28	-0.493	-0.3865
mMC007647	prostaglandin F2 receptor negative regulator	-0.411	-0.991	-4.383	-4.578	-0.58	-0.195	-0.3875
mMC016418	neurogenic differentiation 1	0.065	-0.058	-2.894	-3.547	-0.123	-0.653	-0.388
mMC023295	myxovirus (influenza virus) resistance 1	1.846	0.462	2.962	3.567	-1.384	0.605	-0.3895
mMC008141	RIKEN cDNA 1700065O13 gene	-1.133	-1.602	0.079	-0.235	-0.469	-0.314	-0.3915
mMC007804	RAB39, member RAS oncogene family	-0.898	-1.38	-4.41	-4.714	-0.482	-0.304	-0.393
mMC010576	RIKEN cDNA 2610209A20 gene	-0.791	-1.106	-3.883	-4.357	-0.315	-0.474	-0.3945
mMC015821	lactate dehydrogenase C	-0.027	-0.647	0.165	-0.011	-0.62	-0.176	-0.398
mMC009481	RIKEN cDNA C130038G02 gene	0.49	-0.359	-2.965	-2.913	-0.849	0.052	-0.3985
mMA032606	zinc finger protein 326	-1.919	-2.293	-0.387	-0.813	-0.374	-0.426	-0.4
mMC004718	RIKEN cDNA 2310005C01 gene	0.374	0.158	2.571	1.977	-0.216	-0.594	-0.405
mMC004704	wingless-related MMTV integration site 2	2.42	1.442	0.612	0.779	-0.978	0.167	-0.4055
mMC012520	transducin (beta)-like 2	-0.491	-0.749	-1.65	-2.204	-0.258	-0.554	-0.406
mMA033305	meiotic recombination 11 homolog A (S. cerevisiae)	-2.648	-3.366	-0.395	-0.493	-0.718	-0.098	-0.408
mMR027361	RIKEN cDNA 5031420N21 gene	-0.15	-0.685	-1.807	-2.088	-0.535	-0.281	-0.408
mMC010790	CASP2 and RIPK1 domain containing adaptor with death domain	-0.15	-0.69	-1.927	-2.206	-0.54	-0.279	-0.4095
mMC004453	synaptogyrin 1	-0.596	-1.479	-3.194	-3.13	-0.883	0.064	-0.4095
mMC004418	CDC42 effector protein (Rho GTPase binding) 3	-1.188	-1.558	-4.009	-4.462	-0.37	-0.453	-0.4115
mMC011680	zinc finger protein 239	-0.461	-1.208	-1.78	-1.863	-0.747	-0.083	-0.415
mMO036349	protease, serine, 3	0.379	-0.092	-2.643	-3.003	-0.471	-0.36	-0.4155
mMC010873	zinc finger protein 3	-0.185	-0.73	-1.479	-1.767	-0.545	-0.288	-0.4165
mMC018608	RIKEN cDNA A130092J06 gene	-0.845	-1.392	-1.122	-1.41	-0.547	-0.288	-0.4175
mMC020296	carbonic anhydrase 1	0.145	-0.23	-1.668	-2.133	-0.375	-0.465	-0.42
mMC000930	period homolog 3 (Drosophila)	-0.903	-1.167	-1.478	-2.064	-0.264	-0.586	-0.425
mMR027172	nucleoporin 35	0.185	-0.09	-1.524	-2.099	-0.275	-0.575	-0.425
mMA031586	calmin	0.084	-0.357	-2.85	-3.262	-0.441	-0.412	-0.4265
mMC022276	RIKEN cDNA 4930401A07 gene	-0.386	-0.555	-1.322	-2.013	-0.169	-0.691	-0.43
mMC001863	glucosamine	-0.56	-1.182	-2.763	-3.002	-0.622	-0.239	-0.4305
mMC004254	Ras-like without CAAX 1	-0.112	-0.322	-1.175	-1.826	-0.21	-0.651	-0.4305
mMC012627	phosphorylase kinase alpha 1	-0.197	-0.996	-2.107	-2.171	-0.799	-0.064	-0.4315
mMC010468	RIKEN cDNA 2010004M13 gene	-1.158	-1.93	-2.721	-2.814	-0.772	-0.093	-0.4325
mMC017991	RIKEN cDNA 8430416G17 gene	0.067	-0.44	-1.729	-2.088	-0.507	-0.359	-0.433
mMC011533	lanosterol synthase	-0.451	-1.149	-2.11	-2.278	-0.698	-0.168	-0.433
mMC007956	cDNA sequence BC011487	2	1.171	0.477	0.438	-0.829	-0.039	-0.434
mMC015455	RIKEN cDNA 1700030C14 gene	2.485	0.936	0.347	1.025	-1.549	0.678	-0.4355
mMC003152	interleukin 31	2.194	1.253	0.065	0.133	-0.941	0.068	-0.4365
mMC008007	RIKEN cDNA 2310028N02 gene	-0.629	-1.106	-3.261	-3.658	-0.477	-0.397	-0.437
mMC006709	RIKEN cDNA 2610507I01 gene	-0.181	-0.846	-1.893	-2.105	-0.665	-0.212	-0.4385
mMC005845	sciellin	0.819	-0.03	-2.007	-2.041	-0.849	-0.034	-0.4415
mMC017714	RIKEN cDNA 4933413N12 gene	0.278	-0.547	-2.069	-2.128	-0.825	-0.059	-0.442
mMC025585	RIKEN cDNA A130074J08 gene	0.037	-0.711	-3.35	-3.488	-0.748	-0.138	-0.443
mMC018554	RIKEN cDNA A530083M17 gene	-0.137	-1.113	-3.162	-3.074	-0.976	0.088	-0.444
mMR029605	X-linked lymphocyte-regulated 4C	-0.234	-0.761	-3.794	-4.156	-0.527	-0.362	-0.4445
mMC000962	RIKEN cDNA 4930520O04 gene	-0.002	0.112	3.92	2.903	0.114	-1.017	-0.4515
mMC009661	CCAAT/enhancer binding protein (C/EBP), gamma	-0.253	-0.771	-2.477	-2.866	-0.518	-0.389	-0.4535
mMC016717	RIKEN cDNA C030013G03 gene	0.51	-0.048	-2.966	-3.319	-0.558	-0.353	-0.4555
mMC021611	Janus kinase 2	2.306	1.09	1.889	2.193	-1.216	0.304	-0.456
mMR027973	cyclin E2	-0.246	-0.57	-1.515	-2.104	-0.324	-0.589	-0.4565
mMC002718	RIKEN cDNA C030011O14 gene	-0.573	-1.06	-1.456	-1.885	-0.487	-0.429	-0.458
mMR027605	RIKEN cDNA 2310047B19 gene	-1.887	-2.417	-0.167	-0.554	-0.53	-0.387	-0.4585
mMC017022	vesicle-associated membrane protein 5	-0.48	-0.992	-2.875	-3.286	-0.512	-0.411	-0.4615
mMC021721	membrane bound O-acyltransferase domain containing 1	0.321	-0.435	-2.7	-2.875	-0.756	-0.175	-0.4655
mMR026880	beta-1,3-glucuronyltransferase 1 (glucuronosyltransferase P)	2.176	1.254	0.434	0.425	-0.922	-0.009	-0.4655
mMC009051	synaptojanin 2	-0.643	-1.399	-2.459	-2.641	-0.756	-0.182	-0.469
mMC018354	RIKEN cDNA 7330404K18 gene	0.663	-0.085	-4.191	-4.386	-0.748	-0.195	-0.4715
mMC005534	Ras association (RalGDS/AF-6) domain family 7	-0.594	-1.213	-1.597	-1.922	-0.619	-0.325	-0.472
mMC015566	RIKEN cDNA 5330411O13 gene	-0.261	-0.427	-4.606	-5.39	-0.166	-0.784	-0.475
mMA034818	prolyl endopeptidase-like	-1.141	-1.745	-0.021	-0.375	-0.604	-0.354	-0.479
mMA034273	receptor accessory protein 2	-0.023	-0.108	-1.928	-2.811	-0.085	-0.883	-0.484
mMC013933	c-mer proto-oncogene tyrosine kinase	-1.097	-2.315	-1.369	-1.122	-1.218	0.247	-0.4855
mMR027088	B-cell CLL/lymphoma 7A	-0.176	-0.9	-2.014	-2.262	-0.724	-0.248	-0.486
mMC010419	solute carrier family 43, member 2	-0.316	-1.177	-1.914	-2.029	-0.861	-0.115	-0.488
mMA032589	insulin induced gene 2	-1.976	-2.613	0.097	-0.245	-0.637	-0.342	-0.4895
mMC024765	SH3-domain kinase binding protein 1	2.107	1.118	0.297	0.293	-0.989	-0.004	-0.4965
mMC016284	RIKEN cDNA 2810433D01 gene	2.246	1.432	0.806	0.617	-0.814	-0.189	-0.5015
mMR029602	RIKEN cDNA E430029J22 gene	1.45	0.101	1.995	2.314	-1.349	0.319	-0.515
mMR027449	translocase of inner mitochondrial membrane 23 homolog (yeast)	2.392	1.562	0.31	0.109	-0.83	-0.201	-0.5155
mMC012158	RIKEN cDNA 1110033F14 gene	0.037	-0.74	-3.279	-3.539	-0.777	-0.26	-0.5185
mMC022585	cDNA sequence BC062109	-0.541	-1.536	-3.053	-3.096	-0.995	-0.043	-0.519
mMC016286	gulonolactone (L-) oxidase	0.813	-0.569	-2.749	-2.43	-1.382	0.319	-0.5315
mMC007934	2-deoxyribose-5-phosphate aldolase homolog (C. elegans)	-0.187	-1.048	-1.953	-2.165	-0.861	-0.212	-0.5365
mMC014249	lymphoblastomic leukemia	-1.437	-2.115	-0.536	-0.935	-0.678	-0.399	-0.5385
mMR031237	core-binding factor, runt domain, alpha subunit 2, translocated to, 3 homolog (human)	-0.138	-1.082	-2.27	-2.413	-0.944	-0.143	-0.5435
mVI036668	melanoma antigen	2.421	1.077	0.399	0.649	-1.344	0.25	-0.547
mMC025727	small proline-rich protein 2I	2.134	1.789	1.269	0.52	-0.345	-0.749	-0.547
mMC022826	adenosine A2a receptor	2.159	0.777	0.213	0.493	-1.382	0.28	-0.551
mMC020859	cathepsin J	0.209	-0.525	-1.75	-2.123	-0.734	-0.373	-0.5535
mMC022009	RIKEN cDNA C030043A13 gene	-0.226	-0.569	-2.525	-3.296	-0.343	-0.771	-0.557
mMC018132	6-phosphofructo-2-kinase/fructose-2,6-biphosphatase 2	2.273	0.899	0.622	0.882	-1.374	0.26	-0.557
mMC002041	ankyrin repeat domain 37	-0.231	-0.321	-1.166	-2.197	-0.09	-1.031	-0.5605
mMC020211	zinc finger protein 87	-1.079	-1.98	-0.784	-1.013	-0.901	-0.229	-0.565
mMC007719	MYC-associated zinc finger protein (purine-binding transcription factor)	0.07	-0.567	-1.565	-2.065	-0.637	-0.5	-0.5685
mMC008249	calcium channel, voltage-dependent, beta 1 subunit	2.046	0.89	0.496	0.51	-1.156	0.014	-0.571
mMC005704	RIKEN cDNA 2700062C07 gene	-0.242	-0.684	-1.863	-2.576	-0.442	-0.713	-0.5775
mMC023929	predicted gene, EG330776	-0.04	-0.275	-3.357	-4.281	-0.235	-0.924	-0.5795
mMR029953	mab-21-like 1 (C. elegans)	-0.091	-0.059	-2.177	-3.368	0.032	-1.191	-0.5795
mMA032569	zinc binding alcohol dehydrogenase, domain containing 1	0.76	-0.537	-2.61	-2.48	-1.297	0.13	-0.5835
mMC018239	actin, alpha 1, skeletal muscle	2.043	0.839	0.527	0.563	-1.204	0.036	-0.584
mMC024077	inositol polyphosphate-5-phosphatase A	2.313	1.041	0.366	0.456	-1.272	0.09	-0.591
mMC020392	olfactory receptor 1113	0.466	-0.401	-2.148	-2.471	-0.867	-0.323	-0.595
mMC025886	E2F transcription factor 8	0.462	-0.62	-2.067	-2.192	-1.082	-0.125	-0.6035
mMC016489	RIKEN cDNA A630023A22 gene	0.422	-0.501	-3.811	-4.122	-0.923	-0.311	-0.617
mMC019338	protein tyrosine phosphatase 4a2	-0.328	-0.868	-2.829	-3.545	-0.54	-0.716	-0.628
mMC024468	RIKEN cDNA 2310002B14 gene	2.454	1.239	0.462	0.414	-1.215	-0.048	-0.6315
mMA033263	potassium inwardly-rectifying channel, subfamily J, member 1	2.101	0.508	0.431	0.743	-1.593	0.312	-0.6405
mMC005642	baculoviral IAP repeat-containing 7 (livin)	0.872	-0.189	-3.229	-3.45	-1.061	-0.221	-0.641
mMC018289	phosphofructokinase, platelet	-0.051	-0.21	-2.682	-3.811	-0.159	-1.129	-0.644
mMC021106	eukaryotic translation initiation factor 4E member 2	2.165	0.881	0.309	0.303	-1.284	-0.006	-0.645
mMC019644	ubiquitin associated protein 2-like	2.222	0.755	0.549	0.698	-1.467	0.149	-0.659
mMR027516	chymase 2, mast cell	2.393	0.833	0.385	0.626	-1.56	0.241	-0.6595
mMC003068	receptor-interacting serine-threonine kinase 4	2.555	0.669	-0.485	0.081	-1.886	0.566	-0.66
mMC023238	tetratricopeptide repeat domain 5	0.342	-0.508	-2.918	-3.389	-0.85	-0.471	-0.6605
mMC006074	X-ray repair complementing defective repair in Chinese hamster cells 3	-0.229	-1.12	-1.909	-2.346	-0.891	-0.437	-0.664
mMC007830	regulator of G-protein signaling 18	-0.267	-1.237	-1.951	-2.315	-0.97	-0.364	-0.667
mMC020306	angiogenin, ribonuclease A family, member 4	0.677	-0.828	-2.356	-2.193	-1.505	0.163	-0.671
mMC024302	zinc finger protein 93	-0.012	-1.011	-2.986	-3.358	-0.999	-0.372	-0.6855
mMA034777	guanine nucleotide binding protein, beta 5	0.372	-0.407	-2.671	-3.269	-0.779	-0.598	-0.6885
mMC015542	RIKEN cDNA 9430087J23 gene	0.924	-0.613	-2.775	-2.616	-1.537	0.159	-0.689
mMC020388	sal-like 1 (Drosophila)	2.081	0.459	0.476	0.717	-1.622	0.241	-0.6905
mMA034034	lysosomal membrane glycoprotein 2	-1.163	-2.395	-0.345	-0.509	-1.232	-0.164	-0.698
mMR031198	PHD finger protein 11	2.075	0.508	1.25	1.411	-1.567	0.161	-0.703
mMC008158	RIKEN cDNA 2610028D06 gene	2.302	0.946	0.155	0.099	-1.356	-0.056	-0.706
mMA033732	DEAH (Asp-Glu-Ala-His) box polypeptide 9	2.276	0.961	1.629	1.502	-1.315	-0.127	-0.721
mMC017500	expressed sequence AA536749	-0.932	-2.008	-1.737	-2.109	-1.076	-0.372	-0.724
mMC009407	translocase of inner mitochondrial membrane 13 homolog (yeast)	2.466	0.492	0.247	0.747	-1.974	0.5	-0.737
mMC015731	RIKEN cDNA 4930412F12 gene	2.078	0.688	0.639	0.503	-1.39	-0.136	-0.763
mMC002398	PDZ domain containing 4	0.206	0.171	2.203	0.681	-0.035	-1.522	-0.7785
mMC020341	procollagen, type XXV, alpha 1	1.652	-0.063	-2.617	-2.493	-1.715	0.124	-0.7955
mMC010767	WW domain containing E3 ubiquitin protein ligase 1	-1.008	-1.141	-2.625	-4.093	-0.133	-1.468	-0.8005
mMC010490	TRH-degrading enzyme	0.294	-0.729	-3.332	-3.95	-1.023	-0.618	-0.8205
mMR026674	polymerase (RNA) II (DNA directed) polypeptide L	2.1	0.549	0.24	0.137	-1.551	-0.103	-0.827
mMC018873	integrin beta 5	2.069	0.12	0.029	0.28	-1.949	0.251	-0.849
mMC025715	RIKEN cDNA E030003E18 gene	2.131	0.378	0.239	0.28	-1.753	0.041	-0.856
mMC010958	matrix metallopeptidase 24	0.056	-0.055	-2.006	-3.647	-0.111	-1.641	-0.876
mMC024027	RIKEN cDNA 5330420P17 gene	-0.046	-0.238	-0.85	-2.411	-0.192	-1.561	-0.8765
mMC025958	sushi-repeat-containing protein, X-linked 2	0.898	-1.038	-1.98	-1.809	-1.936	0.171	-0.8825
mMC023794	empty spiracles homolog 1 (Drosophila)	2.771	0.852	0.811	0.936	-1.919	0.125	-0.897
mMC022462	mucolipin 3	2.155	0.404	0.478	0.416	-1.751	-0.062	-0.9065
mMA032581	nuclear receptor subfamily 1, group H, member 5	-1.448	-3.407	-0.618	-0.488	-1.959	0.13	-0.9145
mMC010598	RIKEN cDNA 2310069B03 gene	1.326	-0.536	-2.692	-2.689	-1.862	0.003	-0.9295
mMR030841	RIKEN cDNA 4933431E20 gene	0.018	-1.118	-2.808	-3.567	-1.136	-0.759	-0.9475
mMC004882	RIKEN cDNA 5830415B17 gene	0.273	0.182	2.113	0.305	-0.091	-1.808	-0.9495
mMC016883	paired-like homeobox 2b	2.641	0.798	0.781	0.703	-1.843	-0.078	-0.9605
mMC019100	G protein-coupled receptor 87	2.366	1.092	0.865	0.207	-1.274	-0.658	-0.966
mMC019545	zinc finger, CCHC domain containing 11	2.171	0.145	0.443	0.462	-2.026	0.019	-1.0035
mMR028894	keratin associated protein 16-7	2.344	0.192	0.306	0.328	-2.152	0.022	-1.065
mMC018131	G-protein coupled receptor 88	2.757	0.992	0.713	0.31	-1.765	-0.403	-1.084
mMC007312	dipeptidylpeptidase 4	-0.255	-2.276	-1.02	-1.263	-2.021	-0.243	-1.132
mMC013692	StAR-related lipid transfer (START) domain containing 4	-0.353	-2.285	-0.043	-0.379	-1.932	-0.336	-1.134
mMA035135	solute carrier family 45, member 2	2.111	0.169	1	0.671	-1.942	-0.329	-1.1355
mMA032722	RIKEN cDNA 5830457O10 gene	2.782	0.499	0.625	0.536	-2.283	-0.089	-1.186
mMA035027	dystonin	2.764	0.752	1.19	0.747	-2.012	-0.443	-1.2275
mMC016404	RIKEN cDNA 1700074A11 gene	2.391	0.123	0.539	0.215	-2.268	-0.324	-1.296
mMC019933	zinc finger protein 273	1.69	-0.593	-1.538	-2.147	-2.283	-0.609	-1.446
mMC025821	RIKEN cDNA 4921525B02 gene	2.927	0.403	1.245	0.8	-2.524	-0.445	-1.4845
mMC002915	polycomb group ring finger 2	0.013	0.084	3.606	0.461	0.071	-3.145	-1.537
