# Supplementary material for: Secreted Bacterial Effectors That Inhibit Host Protein Synthesis Are Critical for Induction of the Innate Immune Response to Virulent Legionella pneumophila
Source: PLoS Pathog. 2011 Feb 17;7(2):e1001289. doi: 10.1371/journal.ppat.1001289 (PMC3040669; doi:10.1371/journal.ppat.1001289)
Supplement: Table S2 — Genes induced or repressed twofold or more in caspase-1−/− macrophages infected with wildtype or ΔflaA L. pneumophila. (0.32 MB XLS) [file ppat.1001289.s007.xls]

## Sheet: Supplementary Table 2
Fontana et al. Supplementary Figure 2
Genes Induced or Repressed Twofold or More in Caspase-1-/- Macrophages Infected with wildtype or ΔflaA L. pneumophila
Data expressed as log2(induction) normalized to expression in uninfected macrophages
id	gene name	wildtype Experiment 1	ΔflaA Experiment 1	wildtype Experiment 2	ΔflaA Experiment 2	WT-∆flaA Exp 1	WT-∆flaA Exp 2	WT-∆flaA mean
mMA035023	plectin 1	1.504	1.116	3.545	0.836	0.388	2.709	1.5485
mMC019604	selenocysteine lyase	3.432	0.397	0.609	0.771	3.035	-0.162	1.4365
mMC009839	nudix (nucleoside diphosphate linked moiety X)-type motif 11	2.221	0.284	2.075	1.27	1.937	0.805	1.371
mMC021329	RIKEN cDNA 1700082C02 gene	-0.157	-3.117	-0.512	-0.251	2.96	-0.261	1.3495
mMC022510	histone cluster 1, H4d	0.819	0.293	4.974	2.966	0.526	2.008	1.267
mMC002863	protein kinase, AMP-activated, alpha 2 catalytic subunit	2.856	0.085	0.067	0.332	2.771	-0.265	1.253
mMR030748	histone cluster 1, H4c	1.603	1.983	5.478	2.671	-0.38	2.807	1.2135
mMA034380	homeo box A9	2.997	0.301	0.523	0.813	2.696	-0.29	1.203
mMA031912	GA repeat binding protein, beta 2	3.165	0.939	0.25	0.156	2.226	0.094	1.16
mMC025431	olfactory receptor 90	-0.016	-2.167	-0.93	-0.744	2.151	-0.186	0.9825
mMC025919	purine rich element binding protein B	0.166	-1.407	0.331	-0.003	1.573	0.334	0.9535
mMC016520	lysyl oxidase	3.994	3.193	1.804	0.724	0.801	1.08	0.9405
mMC020052	RIKEN cDNA 6720422M22 gene	2.012	0.692	1.742	1.242	1.32	0.5	0.91
mMA034175	protein kinase, cAMP dependent regulatory, type II beta	2.078	0.104	0.92	1.09	1.974	-0.17	0.902
mMC012191	RIKEN cDNA 1700027A07 gene	2.278	0.055	0.426	0.854	2.223	-0.428	0.8975
mMC023635	RIKEN cDNA 4930589L23 gene	2.415	0.549	0.231	0.335	1.866	-0.104	0.881
mMA032539	prominin 2	2.177	0.413	0.591	0.641	1.764	-0.05	0.857
mMC008324	SCO-spondin	1.07	0.723	2.23	0.891	0.347	1.339	0.843
mMC005553	solute carrier family 7 (cationic amino acid transporter, y+ system), member 11	3.728	2.779	1.879	1.211	0.949	0.668	0.8085
mMC026020	tubby candidate gene	-0.089	-2.031	-1.842	-1.513	1.942	-0.329	0.8065
mMC014819	lipocalin 2	2.735	2.211	2	1.014	0.524	0.986	0.755
mMC005040	fibronectin 1	0.892	0.589	2.009	0.83	0.303	1.179	0.741
mMC015747	RIKEN cDNA D930030K17 gene	2.134	0.269	1.126	1.514	1.865	-0.388	0.7385
mMC023681	RIKEN cDNA 9030421J09 gene	0.008	1.63	3.524	0.439	-1.622	3.085	0.7315
mMC019933	zinc finger protein 273	-0.593	-2.03	-2.147	-2.169	1.437	0.022	0.7295
mMC014424	reproductive homeobox 5	0.711	0.492	2.07	0.856	0.219	1.214	0.7165
mMC023623	aldehyde dehydrogenase family 1, subfamily A1	2.095	0.447	0.212	0.451	1.648	-0.239	0.7045
mMC018331	solute carrier family 7 (cationic amino acid transporter, y+ system), member 11	2.784	2.144	2.086	1.317	0.64	0.769	0.7045
mMC004233	jumonji domain containing 2A	2.028	1.286	1.614	0.957	0.742	0.657	0.6995
mMC018230	histone cluster 1, H1a	1.316	1.611	2.689	0.998	-0.295	1.691	0.698
mMC002554	colony stimulating factor 3 (granulocyte)	3.367	2.942	4.091	3.141	0.425	0.95	0.6875
mMC004691	thrombomodulin	-1.49	-2.203	-0.964	-1.595	0.713	0.631	0.672
mMC018012	EMI domain containing 1	2.512	0.854	0.674	0.991	1.658	-0.317	0.6705
mMC014914	chemokine (C-X-C motif) ligand 5	4.147	3.746	2.069	1.147	0.401	0.922	0.6615
mMC025624	cDNA sequence BC052046	0.84	0.152	2.191	1.631	0.688	0.56	0.624
mMA035027	dystonin	0.752	0.05	0.747	0.208	0.702	0.539	0.6205
mMC019986	RUN and TBC1 domain containing 3	-0.128	-1.159	-2.032	-2.234	1.031	0.202	0.6165
mMC018608	RIKEN cDNA A130092J06 gene	-1.392	-2.171	-1.41	-1.857	0.779	0.447	0.613
mMC004498	RIKEN cDNA D930007M16 gene	2.082	0.736	0.317	0.465	1.346	-0.148	0.599
mMC014460	RIKEN cDNA 5830432F11 gene	0.559	0.288	2.03	1.127	0.271	0.903	0.587
mMC004938	kelch-like 20 (Drosophila)	-0.499	-0.766	-2.069	-2.96	0.267	0.891	0.579
mMC003234	quiescin Q6-like 1	-0.117	-0.301	-1.758	-2.731	0.184	0.973	0.5785
mMC002983	frizzled homolog 1 (Drosophila)	2.621	2.592	1.461	0.348	0.029	1.113	0.571
mMC023727	kinesin family member 21B	-0.254	-1.002	-1.786	-2.179	0.748	0.393	0.5705
mMC002969	G protein-coupled receptor 18	1.892	1.58	2.019	1.21	0.312	0.809	0.5605
mMR026514	RIKEN cDNA 2310011E23 gene	-0.078	-1.778	-2.558	-1.955	1.7	-0.603	0.5485
mMC003469	interleukin 1 family, member 6	3.313	2.842	0.861	0.236	0.471	0.625	0.548
mMR029682	SLAIN motif family, member 1	-0.49	-0.213	-0.326	-1.685	-0.277	1.359	0.541
mMC002064	interleukin 1 family, member 9	3.098	2.488	2.155	1.698	0.61	0.457	0.5335
mMC006907	cadherin 22	2.004	0.481	0.136	0.605	1.523	-0.469	0.527
mMR029953	mab-21-like 1 (C. elegans)	-0.059	-1.309	-3.368	-3.165	1.25	-0.203	0.5235
mMC005232	filamin, beta	1.954	1.757	2.003	1.194	0.197	0.809	0.503
mMC004596	RIKEN cDNA A930009K04 gene	1.964	1.484	2.473	1.955	0.48	0.518	0.499
mMC004704	wingless-related MMTV integration site 2	1.442	0.228	0.779	1.005	1.214	-0.226	0.494
mMC011707	haptoglobin	1.929	1.458	0.711	0.222	0.471	0.489	0.48
mMR027442	topoisomerase (DNA) II beta	0.157	-0.589	0.2	-0.014	0.746	0.214	0.48
mMC024309	apolipoprotein C-III	2.038	1.048	0.876	0.91	0.99	-0.034	0.478
mMC007983	SRY-box containing gene 4	-2.088	-2.823	-0.059	-0.278	0.735	0.219	0.477
mMR028063	GTPase activating protein and VPS9 domains 1	2.193	1.743	0.543	0.046	0.45	0.497	0.4735
mVI036668	melanoma antigen	1.077	0.026	0.649	0.762	1.051	-0.113	0.469
mMC023782	RIKEN cDNA 2010107E04 gene	2.724	2.022	0.415	0.184	0.702	0.231	0.4665
mMR027516	chymase 2, mast cell	0.833	0.147	0.626	0.398	0.686	0.228	0.457
mMC016715	RIKEN cDNA A030009H04 gene	-1.585	-2.295	-0.153	-0.343	0.71	0.19	0.45
mMC011595	interleukin 6	5.193	4.876	5.537	4.967	0.317	0.57	0.4435
mMC022273	tripartite motif-containing 52	-0.083	-1.003	-3.875	-3.836	0.92	-0.039	0.4405
mMR028782	Rho-related BTB domain containing 2	-1.485	-2.009	-0.146	-0.501	0.524	0.355	0.4395
mMC008141	RIKEN cDNA 1700065O13 gene	-1.602	-2.22	-0.235	-0.49	0.618	0.255	0.4365
mMC007298	galactosidase, beta 1	-0.389	-0.577	-1.577	-2.255	0.188	0.678	0.433
mMC002041	ankyrin repeat domain 37	-0.321	-0.965	-2.197	-2.407	0.644	0.21	0.427
mMC013074	SUMO/sentrin specific peptidase 8	-0.443	-0.903	-3.118	-3.503	0.46	0.385	0.4225
mMC009822	phosphoribosyl pyrophosphate synthetase 1	-0.148	-0.367	-2.645	-3.27	0.219	0.625	0.422
mMR029800	histone cluster 1, H4b	0.262	0.72	4.32	3.026	-0.458	1.294	0.418
mMC012457	RIKEN cDNA 2010109N18 gene	-0.2	-0.998	-3.175	-3.212	0.798	0.037	0.4175
mMC001991	RIKEN cDNA B430201A12 gene	1.221	0.966	1.783	1.208	0.255	0.575	0.415
mMC014569	WD repeat domain 12	-0.141	-0.679	-1.73	-2.013	0.538	0.283	0.4105
mMC014690	RIKEN cDNA A430027H14 gene	2.018	0.034	0.247	1.411	1.984	-1.164	0.41
mMC022125	protein phosphatase 1, regulatory (inhibitor) subunit 13B	2.009	1.255	0.35	0.303	0.754	0.047	0.4005
mMC012976	lipolysis stimulated lipoprotein receptor	-0.047	-0.457	-2.014	-2.398	0.41	0.384	0.397
mMC004882	RIKEN cDNA 5830415B17 gene	0.182	-0.203	0.305	-0.103	0.385	0.408	0.3965
mMC003940	kinesin family member 13B	-0.204	-0.454	-2.453	-2.977	0.25	0.524	0.387
mMR028934	BTB (POZ) domain containing 3	-0.089	-0.452	-1.648	-2.056	0.363	0.408	0.3855
mMC007038	DNA-damage inducible protein 2	-0.862	-1.081	-1.929	-2.48	0.219	0.551	0.385
mMC015114	solute carrier family 9 (sodium/hydrogen exchanger), isoform 6	-0.273	-0.329	-2.21	-2.913	0.056	0.703	0.3795
mMC004482	mitochondrial ribosomal protein S5	-0.431	-0.693	-1.743	-2.237	0.262	0.494	0.378
mMC004962	CLIP associating protein 1	-0.265	-0.417	-1.705	-2.301	0.152	0.596	0.374
mMC006186	RIKEN cDNA 2310061I04 gene	-0.216	-0.346	-2.843	-3.461	0.13	0.618	0.374
mMC024324	developmental pluripotency associated 2	3.064	2.349	1.073	1.042	0.715	0.031	0.373
mMC011140	homeo box A1	-1.15	-1.597	-2.146	-2.444	0.447	0.298	0.3725
mMC021761	B-cell translocation gene 3	2.203	1.544	1.383	1.309	0.659	0.074	0.3665
mMC006498	zinc metallopeptidase, STE24 homolog (S. cerevisiae)	-0.17	-0.214	-2.311	-2.998	0.044	0.687	0.3655
mMR029720	acid phosphatase 1, soluble	2.404	1.377	0.829	1.125	1.027	-0.296	0.3655
mMC010944	Epstein-Barr virus induced gene 2	-1.502	-2.196	-1.048	-1.084	0.694	0.036	0.365
mMC012914	sortilin-related receptor, LDLR class A repeats-containing	-0.158	-0.151	-2.583	-3.315	-0.007	0.732	0.3625
mMC022571	serum amyloid A 1	2.501	1.895	1.03	0.92	0.606	0.11	0.358
mMC015554	ajuba	-0.616	-0.893	-3.577	-4.008	0.277	0.431	0.354
mMC020228	nuclear RNA export factor 1 homolog (S. cerevisiae)	2.017	0.935	0.356	0.746	1.082	-0.39	0.346
mMC014826	zinc finger protein 120	-0.614	-0.699	-1.806	-2.406	0.085	0.6	0.3425
mMC015779	proteasome (prosome, macropain) subunit, alpha type 3	0.511	0.159	1.803	1.47	0.352	0.333	0.3425
mMC013357	C-type lectin domain family 2, member d	1.347	1.645	2.402	1.429	-0.298	0.973	0.3375
mMC020644	Bcl-2-related ovarian killer protein	-0.226	-0.605	-1.957	-2.247	0.379	0.29	0.3345
mMC010576	RIKEN cDNA 2610209A20 gene	-1.106	-1.673	-4.357	-4.459	0.567	0.102	0.3345
mMC023542	tRNA 5-methylaminomethyl-2-thiouridylate methyltransferase	2.729	1.947	0.43	0.544	0.782	-0.114	0.334
mMC002198	expressed sequence AI504432	2.076	1.879	1.826	1.362	0.197	0.464	0.3305
mMC014922	HECT domain and ankyrin repeat containing, E3 ubiquitin protein ligase 1	-0.273	-0.214	-1.539	-2.257	-0.059	0.718	0.3295
mMC007943	G protein-coupled receptor 84	0.516	0.18	2.396	2.077	0.336	0.319	0.3275
mMC024076	predicted gene, OTTMUSG00000007655	2.963	1.574	0.325	1.068	1.389	-0.743	0.323
mMC001934	RIKEN cDNA 9230113A04 gene	-0.783	-1.682	-3.443	-3.183	0.899	-0.26	0.3195
mMC009829	RIKEN cDNA D030028A08 gene	-0.429	-0.772	-3.024	-3.317	0.343	0.293	0.318
mMC018862	pleckstrin homology domain containing, family G (with RhoGef domain) member 1	1.082	1.262	1.869	1.056	-0.18	0.813	0.3165
mMR029265	HLA-B-associated transcript 3	2.477	1.974	0.621	0.498	0.503	0.123	0.313
mMR026596	calmegin	-0.111	-0.743	-3.188	-3.181	0.632	-0.007	0.3125
mMA035002	expressed sequence AA536749	2.097	1.539	0.353	0.29	0.558	0.063	0.3105
mMC003070	G protein-coupled receptor 149	1.805	0.729	0.38	0.84	1.076	-0.46	0.308
mMA032839	actin-binding LIM protein 2	2.458	1.723	0.745	0.878	0.735	-0.133	0.301
mMC015109	low density lipoprotein-related protein 1B (deleted in tumors)	-0.299	-0.477	-2.993	-3.417	0.178	0.424	0.301
mMC003602	DNA2 DNA replication helicase 2-like (yeast)	-1.791	-1.954	-3.561	-3.993	0.163	0.432	0.2975
mMC017766	mannoside acetylglucosaminyltransferase 2	-0.3	-0.599	-3.471	-3.753	0.299	0.282	0.2905
mMC005502	peptidyl-prolyl isomerase G (cyclophilin G)	-0.142	-0.111	-2.822	-3.424	-0.031	0.602	0.2855
mMC026029	cytochrome P450, family 2, subfamily j, polypeptide 6	-0.166	-0.903	-2.982	-2.815	0.737	-0.167	0.285
mMC021042	RIKEN cDNA 2410017P07 gene	-0.202	-0.695	-3.024	-3.096	0.493	0.072	0.2825
mMC025936	RIKEN cDNA A730036E13 gene	-0.107	-0.478	-2.2	-2.393	0.371	0.193	0.282
mMO036208	predicted gene, EG633674	-0.114	-0.792	-2.127	-2.011	0.678	-0.116	0.281
mMC002630	PDLIM1 interacting kinase 1 like	-0.28	-0.629	-3.502	-3.711	0.349	0.209	0.279
mMC016380	aryl-hydrocarbon receptor	2.558	2.584	1.908	1.33	-0.026	0.578	0.276
mMC007242	cDNA sequence BC030336	-0.2	-0.287	-2.362	-2.821	0.087	0.459	0.273
mMC005706	DNA segment, Chr 2, Brigham & Women's Genetics 1423 expressed	-0.76	-0.617	-2.539	-3.228	-0.143	0.689	0.273
mMC018064	cathelicidin antimicrobial peptide	2.893	2.609	0.349	0.089	0.284	0.26	0.272
mMC025074	coiled-coil domain containing 120	-0.205	-0.609	-2.891	-3.027	0.404	0.136	0.27
mMC016626	nucleoporin 155	-0.51	-0.603	-3.783	-4.229	0.093	0.446	0.2695
mMA032501	caveolin 2	-1.678	-2.583	-0.497	-0.13	0.905	-0.367	0.269
mMC003788	paired related homeobox 2	0.471	0.638	2.003	1.302	-0.167	0.701	0.267
mMC010590	protein tyrosine phosphatase, receptor type, S	-0.186	-0.222	-2.204	-2.695	0.036	0.491	0.2635
mMC021716	RIKEN cDNA 4631424J17 gene	2.561	1.939	0.723	0.819	0.622	-0.096	0.263
mMR027088	B-cell CLL/lymphoma 7A	-0.9	-1.373	-2.262	-2.309	0.473	0.047	0.26
mMA033305	meiotic recombination 11 homolog A (S. cerevisiae)	-3.366	-3.872	-0.493	-0.507	0.506	0.014	0.26
mMA032569	zinc binding alcohol dehydrogenase, domain containing 1	-0.537	-1.065	-2.48	-2.464	0.528	-0.016	0.256
mMC016778	RIKEN cDNA 6430548M08 gene	-1.47	-1.612	-1.712	-2.081	0.142	0.369	0.2555
mMA034330	mannoside acetylglucosaminyltransferase 5, isoenzyme B	2.36	1.537	0.47	0.791	0.823	-0.321	0.251
mMC022509	Cdc2-related kinase, arginine/serine-rich	0.217	0.512	2.666	1.873	-0.295	0.793	0.249
mMC012962	RIKEN cDNA 2610037P13 gene	-0.293	-0.467	-2.962	-3.28	0.174	0.318	0.246
mMC022482	olfactory receptor 1034	-0.082	-0.655	-3.309	-3.227	0.573	-0.082	0.2455
mMC019588	Rho guanine nucleotide exchange factor (GEF) 3	-0.084	-0.387	-1.977	-2.155	0.303	0.178	0.2405
mMA033605	phosphatidylinositol 3-kinase, C2 domain containing, alpha polypeptide	2.238	2.361	1.287	0.689	-0.123	0.598	0.2375
mMC023329	testis-specific serine kinase 5	-0.132	-1.041	-2.577	-2.143	0.909	-0.434	0.2375
mMC000962	RIKEN cDNA 4930520O04 gene	0.112	0.092	2.903	2.453	0.02	0.45	0.235
mMC020345	testis expressed gene 10	1.625	0.806	0.423	0.776	0.819	-0.353	0.233
mMC013486	formyl peptide receptor 1	2.664	2.467	1.187	0.921	0.197	0.266	0.2315
mMC003042	DENN/MADD domain containing 2A	-0.157	-0.374	-1.957	-2.203	0.217	0.246	0.2315
mMC009918	methionine-tRNA synthetase 2 (mitochondrial)	-0.053	-0.423	-3.422	-3.514	0.37	0.092	0.231
mMC004062	RIKEN cDNA 2610019E17 gene	-0.236	-0.398	-2.266	-2.564	0.162	0.298	0.23
mMC002718	RIKEN cDNA C030011O14 gene	-1.06	-1.234	-1.885	-2.168	0.174	0.283	0.2285
mMR030162	zinc finger protein 28	-0.349	-0.696	-2.37	-2.477	0.347	0.107	0.227
mMR026750	gene model 941, (NCBI)	-0.31	-1.207	-3.565	-3.11	0.897	-0.455	0.221
mMC012774	polycomb group ring finger 6	-0.387	-0.771	-2.683	-2.74	0.384	0.057	0.2205
mMC019058	EH domain binding protein 1	-0.426	-0.324	-1.461	-2.003	-0.102	0.542	0.22
mMC021730	histone cluster 1, H3b	0.21	0.632	3.636	2.776	-0.422	0.86	0.219
mMC021106	eukaryotic translation initiation factor 4E member 2	0.881	0.429	0.303	0.328	0.452	-0.025	0.2135
mMC002398	PDZ domain containing 4	0.171	0.067	0.681	0.37	0.104	0.311	0.2075
mMC003061	protease, serine, 23	0.594	0.033	2.127	2.273	0.561	-0.146	0.2075
mMC005557	solute carrier family 2 (facilitated glucose transporter), member 4	-0.234	-0.45	-3.738	-3.934	0.216	0.196	0.206
mMC020370	oogenesin 2	-0.199	-1.077	-4.611	-4.136	0.878	-0.475	0.2015
mMC008850	zinc finger protein 365	-0.577	-0.975	-2.058	-2.059	0.398	0.001	0.1995
mMC009913	guanine nucleotide binding protein (G protein), gamma 7 subunit	-0.328	-0.462	-3.92	-4.183	0.134	0.263	0.1985
mMC005082	cholesterol 25-hydroxylase	2.336	2.384	2.683	2.24	-0.048	0.443	0.1975
mMC023794	empty spiracles homolog 1 (Drosophila)	0.852	0.308	0.936	1.086	0.544	-0.15	0.197
mMC022826	adenosine A2a receptor	0.777	0.478	0.493	0.4	0.299	0.093	0.196
mMC022763	complement component 4B (Childo blood group)	2.238	1.582	0.464	0.728	0.656	-0.264	0.196
mMR029821	chloride channel calcium activated 4	-0.051	-0.907	-2.194	-1.729	0.856	-0.465	0.1955
mMC024049	RIKEN cDNA 5330426L24 gene	-0.134	-0.241	-2.607	-2.891	0.107	0.284	0.1955
mMC018492	IKAROS family zinc finger 1	1.348	1.877	2.092	1.175	-0.529	0.917	0.194
mMR027858	heterogeneous nuclear ribonucleoprotein A3	-0.044	-0.182	-2.116	-2.366	0.138	0.25	0.194
mMC009604	LanC (bacterial lantibiotic synthetase component C)-like 1	-0.691	-0.586	-4.051	-4.536	-0.105	0.485	0.19
mMO036419	predicted gene, EG434025	2.611	1.74	0.589	1.084	0.871	-0.495	0.188
mMR027449	translocase of inner mitochondrial membrane 23 homolog (yeast)	1.562	1.227	0.109	0.068	0.335	0.041	0.188
mMC007040	SLAM family member 7	2.855	2.625	1.553	1.408	0.23	0.145	0.1875
mMC021342	RIKEN cDNA 6720456H20 gene	-0.538	-0.669	-3.345	-3.589	0.131	0.244	0.1875
mMC004254	Ras-like without CAAX 1	-0.322	-0.394	-1.826	-2.127	0.072	0.301	0.1865
mMC025912	carbonic anhydrase 6	1.643	1.085	0.3	0.492	0.558	-0.192	0.183
mMC018822	RIKEN cDNA 2010110K16 gene	-0.356	-0.466	-2.804	-3.057	0.11	0.253	0.1815
mMC006982	RIKEN cDNA 2900026A02 gene	-1.727	-2.019	-0.185	-0.253	0.292	0.068	0.18
mMC019659	histone cluster 1, H4a	0.24	0.784	3.891	2.987	-0.544	0.904	0.18
mMC001863	glucosamine	-1.182	-0.967	-3.002	-3.576	-0.215	0.574	0.1795
mMC016842	histocompatibility 13	-0.456	-0.278	-2.805	-3.336	-0.178	0.531	0.1765
mMC024077	inositol polyphosphate-5-phosphatase A	1.041	0.788	0.456	0.364	0.253	0.092	0.1725
mMC007434	growth differentiation factor 3	-0.114	-0.257	-2.213	-2.402	0.143	0.189	0.166
mMR026880	beta-1,3-glucuronyltransferase 1 (glucuronosyltransferase P)	1.254	0.688	0.425	0.663	0.566	-0.238	0.164
mMC007986	RIKEN cDNA 4930595O18 gene	-0.187	-0.847	-3.424	-3.088	0.66	-0.336	0.162
mMC014328	fibrinogen-like protein 2	2.638	2.587	1.842	1.573	0.051	0.269	0.16
mMC017693	histone cluster 1, H1e	1.266	2.147	2.422	1.223	-0.881	1.199	0.159
mMA034123	zinc finger protein 688	2.386	2.031	0.146	0.183	0.355	-0.037	0.159
mMC007647	prostaglandin F2 receptor negative regulator	-0.991	-0.85	-4.578	-5.037	-0.141	0.459	0.159
mMC024966	ring finger protein 133	-0.332	-1.1	-3.555	-3.102	0.768	-0.453	0.1575
mMC020902	RIKEN cDNA 1810009N23 gene	2.328	2.133	1.1	0.982	0.195	0.118	0.1565
mMC012250	G protein-coupled receptor 109A	2.783	2.376	2.563	2.663	0.407	-0.1	0.1535
mMC015745	RIKEN cDNA 6330526H18 gene	-0.325	-0.535	-2.828	-2.922	0.21	0.094	0.152
mMR030054	lurcher transcript 1	-0.223	-0.331	-2.097	-2.293	0.108	0.196	0.152
mMC009534	coiled-coil domain containing 101	-0.356	-0.438	-1.815	-2.036	0.082	0.221	0.1515
mMC010662	tetratricopeptide repeat domain 15	-0.34	-0.43	-2.485	-2.692	0.09	0.207	0.1485
mMC010624	RIKEN cDNA C230099D08 gene	-0.032	-0.391	-2.216	-2.154	0.359	-0.062	0.1485
mMC017574	high mobility group box 2-like 1	-0.331	-0.233	-2.53	-2.923	-0.098	0.393	0.1475
mMC015870	kelch domain containing 2	-0.453	-0.525	-2.571	-2.791	0.072	0.22	0.146
mMC016895	serine (or cysteine) peptidase inhibitor, clade E, member 1	1.626	1.593	2.28	2.03	0.033	0.25	0.1415
mMC015122	cytochrome P450, family 2, subfamily c, polypeptide 39	-0.248	-0.958	-3.692	-3.263	0.71	-0.429	0.1405
mMA032722	RIKEN cDNA 5830457O10 gene	0.499	0.081	0.536	0.678	0.418	-0.142	0.138
mMA033781	zinc finger protein 521	-0.048	-0.48	-2.182	-2.021	0.432	-0.161	0.1355
mMC020104	RIKEN cDNA 4930556G01 gene	-0.022	-0.045	-2.079	-2.325	0.023	0.246	0.1345
mMC005259	solute carrier family 7 (cationic amino acid transporter, y+ system), member 15	-0.223	-0.391	-3.189	-3.287	0.168	0.098	0.133
mMC025275	RIKEN cDNA 1810010H24 gene	-0.002	-0.119	-2.986	-3.134	0.117	0.148	0.1325
mMA033042	Rac GTPase-activating protein 1	-0.077	-0.873	-2.647	-2.115	0.796	-0.532	0.132
mMC010371	RIKEN cDNA 3100002J23 gene	0.744	0.069	1.986	2.405	0.675	-0.419	0.128
mMC024765	SH3-domain kinase binding protein 1	1.118	0.947	0.293	0.209	0.171	0.084	0.1275
mMR028799	small nuclear RNA activating complex, polypeptide 3	2.201	1.726	0.012	0.241	0.475	-0.229	0.123
mMC011178	polymerase (DNA directed), eta (RAD 30 related)	-0.525	-0.697	-3.55	-3.624	0.172	0.074	0.123
mMC020211	zinc finger protein 87	-1.98	-2.117	-1.013	-1.117	0.137	0.104	0.1205
mMC018239	actin, alpha 1, skeletal muscle	0.839	0.64	0.563	0.521	0.199	0.042	0.1205
mMC006242	IAP promoted placental gene	-0.712	-0.988	-2.4	-2.363	0.276	-0.037	0.1195
mMC004334	ariadne ubiquitin-conjugating enzyme E2 binding protein homolog 1 (Drosophila)	-0.054	-0.124	-1.987	-2.156	0.07	0.169	0.1195
mMC018876	serine (or cysteine) peptidase inhibitor, clade B, member 2	1.762	1.459	2.809	2.873	0.303	-0.064	0.1195
mMR028348	hypoxia inducible factor 1, alpha subunit	3.3	3.635	0.759	0.186	-0.335	0.573	0.119
mMA031702	platelet derived growth factor, B polypeptide	0.808	0.663	2.675	2.584	0.145	0.091	0.118
mMA032059	RIKEN cDNA E130201H02 gene	2.075	1.803	0.019	0.056	0.272	-0.037	0.1175
mMC022707	RIKEN cDNA 5730588L14 gene	-0.761	-1.174	-2.204	-2.026	0.413	-0.178	0.1175
mMR001259	histone cluster 1, H4i	1.3	1.442	4.148	3.777	-0.142	0.371	0.1145
mMC025548	phospholipase A2, group IVE	0.145	0.607	2.309	1.62	-0.462	0.689	0.1135
mMC024250	DNA binding protein with his-thr domain	2.404	1.951	0.498	0.724	0.453	-0.226	0.1135
mMA033902	gamma-glutamyl carboxylase	-0.104	-0.567	-3.908	-3.67	0.463	-0.238	0.1125
mMC007146	tripartite motif-containing 62	-0.625	-0.524	-2.642	-2.963	-0.101	0.321	0.11
mMC010657	LSM5 homolog, U6 small nuclear RNA associated (S. cerevisiae)	-0.433	-0.663	-2.864	-2.852	0.23	-0.012	0.109
mMR030522	fibronectin leucine rich transmembrane protein 3	0.235	0.491	2.348	1.878	-0.256	0.47	0.107
mMC002847	N-methylpurine-DNA glycosylase	-0.369	-0.357	-3.165	-3.388	-0.012	0.223	0.1055
mMC012020	paired immunoglobin-like type 2 receptor alpha	2.074	2.174	1.253	0.942	-0.1	0.311	0.1055
mMC011874	RIKEN cDNA D130067C23 gene	-0.787	-0.695	-2.641	-2.943	-0.092	0.302	0.105
mMC009247	insulin-like growth factor 2 mRNA binding protein 2	2.099	2.141	0.667	0.416	-0.042	0.251	0.1045
mMC001143	homeo box C4	-0.252	-0.42	-3.48	-3.52	0.168	0.04	0.104
mMC017391	synovial sarcoma translocation gene on chromosome 18-like 1	-0.115	-0.233	-2.632	-2.716	0.118	0.084	0.101
mMC009874	chemokine (C-C motif) ligand 3	0.178	0.147	2.734	2.563	0.031	0.171	0.101
mMC009027	polymerase (DNA directed), iota	-0.593	-0.602	-2.623	-2.813	0.009	0.19	0.0995
mMC017322	fucosyltransferase 8	-0.759	-0.637	-3.195	-3.516	-0.122	0.321	0.0995
mMC014067	cytochrome P450, family 2, subfamily s, polypeptide 1	-0.462	-0.546	-1.844	-1.955	0.084	0.111	0.0975
mMC020468	Cdc42 binding protein kinase alpha	2.137	1.758	0.52	0.707	0.379	-0.187	0.096
mMC024468	RIKEN cDNA 2310002B14 gene	1.239	0.204	0.414	1.258	1.035	-0.844	0.0955
mMC011426	zinc finger and BTB domain containing 12	-0.794	-0.618	-3.033	-3.397	-0.176	0.364	0.094
mMR027666	Kazal-type serine peptidase inhibitor domain 1	-0.004	-0.028	-2.61	-2.77	0.024	0.16	0.092
mMC007683	coagulation factor X	2.585	2.543	0.3	0.162	0.042	0.138	0.09
mMC017353	sal-like 2 (Drosophila)	-0.291	-0.411	-2.283	-2.341	0.12	0.058	0.089
mMC014609	interleukin-1 receptor-associated kinase 3	2.195	2.3	0.71	0.43	-0.105	0.28	0.0875
mMC005966	glutamine repeat protein 1	-0.418	-0.364	-2.046	-2.272	-0.054	0.226	0.086
mMC010794	prolyl endopeptidase-like	-0.201	-0.076	-2.231	-2.527	-0.125	0.296	0.0855
mMA033880	colony stimulating factor 1 (macrophage)	0.836	0.729	2.526	2.465	0.107	0.061	0.084
mMC023172	fibronectin leucine rich transmembrane protein 3	0.706	0.777	2.602	2.366	-0.071	0.236	0.0825
mMC011334	homeobox only domain	-0.387	-0.569	-3.531	-3.509	0.182	-0.022	0.08
mMC018187	interleukin 12b	2.974	3.69	1.448	0.573	-0.716	0.875	0.0795
mMC019658	homeo box B2	-0.02	-0.38	-1.889	-1.688	0.36	-0.201	0.0795
mMC021810	ribonuclease III, nuclear	-0.343	-0.15	-2.79	-3.142	-0.193	0.352	0.0795
mMC007669	RIKEN cDNA 8030476L19 gene	-0.097	-0.207	-1.851	-1.899	0.11	0.048	0.079
mMC018259	cannabinoid receptor 2 (macrophage)	-1.952	-2.296	-1.209	-1.023	0.344	-0.186	0.079
mMC017809	RIKEN cDNA 4930547N16 gene	-0.617	-0.796	-3.391	-3.367	0.179	-0.024	0.0775
mMC020579	defensin beta 12	3.283	2.631	0.693	1.191	0.652	-0.498	0.077
mMC016645	fyn-related kinase	-0.301	-0.147	-1.972	-2.279	-0.154	0.307	0.0765
mMA032855	tetratricopeptide repeat domain 17	2.397	1.75	0.733	1.227	0.647	-0.494	0.0765
mMA034818	prolyl endopeptidase-like	-1.745	-2.111	-0.375	-0.161	0.366	-0.214	0.076
mMC025681	reversion-inducing-cysteine-rich protein with kazal motifs	-0.08	-0.41	-1.997	-1.818	0.33	-0.179	0.0755
mMR029581	dual specificity phosphatase 18	-0.542	-0.838	-2.276	-2.13	0.296	-0.146	0.075
mMC000976	RIKEN cDNA 2510048L02 gene	-0.263	-0.239	-3.977	-4.15	-0.024	0.173	0.0745
mMC014034	centrin 2	-0.297	-0.357	-2.936	-3.025	0.06	0.089	0.0745
mMR027973	cyclin E2	-0.57	-1.07	-2.104	-1.747	0.5	-0.357	0.0715
mMC017198	interleukin-1 receptor-associated kinase 1 binding protein 1	-0.585	-1.018	-2.929	-2.637	0.433	-0.292	0.0705
mMC008176	fucosyltransferase 7	-0.682	-0.726	-2.102	-2.198	0.044	0.096	0.07
mMC022258	protein-tyrosine sulfotransferase 1	0.336	0.001	1.982	2.178	0.335	-0.196	0.0695
mMC017354	RIKEN cDNA 1700061J23 gene	0.535	0.474	2.78	2.711	0.061	0.069	0.065
mMC021997	inhibitor of growth family, member 5	-0.46	-0.493	-2.335	-2.428	0.033	0.093	0.063
mMC011680	zinc finger protein 239	-1.208	-0.999	-1.863	-2.196	-0.209	0.333	0.062
mMC021611	Janus kinase 2	1.09	0.909	2.193	2.25	0.181	-0.057	0.062
mMC005534	Ras association (RalGDS/AF-6) domain family 7	-1.213	-1.233	-1.922	-2.026	0.02	0.104	0.062
mMC018132	6-phosphofructo-2-kinase/fructose-2,6-biphosphatase 2	0.899	0.445	0.882	1.217	0.454	-0.335	0.0595
mMR028955	RAS guanyl releasing protein 1	1.471	2.076	3.046	2.322	-0.605	0.724	0.0595
mMC009481	RIKEN cDNA C130038G02 gene	-0.359	-0.465	-2.913	-2.923	0.106	0.01	0.058
mMC015049	N-deacetylase/N-sulfotransferase (heparan glucosaminyl) 1	-0.16	-0.356	-2.429	-2.348	0.196	-0.081	0.0575
mMC017843	solute carrier organic anion transporter family, member 3a1	1.285	0.996	2.069	2.244	0.289	-0.175	0.057
mMC008256	immediate early response 2	1.33	1.231	2.75	2.739	0.099	0.011	0.055
mMC010873	zinc finger protein 3	-0.73	-0.603	-1.767	-2.004	-0.127	0.237	0.055
mMC013866	nuclear factor I/C	-0.632	-0.411	-2.04	-2.369	-0.221	0.329	0.054
mMC004021	olfactomedin 2	-0.171	-0.316	-4.395	-4.358	0.145	-0.037	0.054
mMR027721	procollagen, type VIII, alpha 2	-0.159	-0.271	-2.384	-2.377	0.112	-0.007	0.0525
mMC021617	zinc finger protein 289	2.15	1.663	0.083	0.467	0.487	-0.384	0.0515
mMC016530	uridine-cytidine kinase 1-like 1	-0.494	-0.208	-3.708	-4.094	-0.286	0.386	0.05
mMC012627	phosphorylase kinase alpha 1	-0.996	-0.766	-2.171	-2.498	-0.23	0.327	0.0485
mMR028957	calmodulin regulated spectrin-associated protein 1	-0.745	-0.485	-3.51	-3.866	-0.26	0.356	0.048
mMC010419	solute carrier family 43, member 2	-1.177	-0.835	-2.029	-2.464	-0.342	0.435	0.0465
mMC003445	amino carboxymuconate semialdehyde decarboxylase	-0.001	-0.262	-2.018	-1.849	0.261	-0.169	0.046
mMC004405	ankyrin 1, erythroid	0.398	0.069	2.961	3.198	0.329	-0.237	0.046
mMC002496	DEAD (Asp-Glu-Ala-Asp) box polypeptide 58	1.547	1.92	2.122	1.657	-0.373	0.465	0.046
mMC008249	calcium channel, voltage-dependent, beta 1 subunit	0.89	0.699	0.51	0.612	0.191	-0.102	0.0445
mMA034631	myeloid cell nuclear differentiation antigen	1.29	0.963	1.955	2.193	0.327	-0.238	0.0445
mMC023252	polymerase (DNA directed) sigma	0.2	0.58	2.119	1.651	-0.38	0.468	0.044
mMC004866	mutY homolog (E. coli)	-0.96	-0.848	-2.648	-2.847	-0.112	0.199	0.0435
mMA031263	fibroblast growth factor receptor 4	-0.147	-0.316	-2.567	-2.484	0.169	-0.083	0.043
mMC016824	Rous sarcoma oncogene	1.76	2.132	1.46	1.003	-0.372	0.457	0.0425
mMC013181	pleckstrin	1.711	2.221	1.867	1.273	-0.51	0.594	0.042
mMC009342	a disintegrin-like and metallopeptidase (reprolysin type) with thrombospondin type 1 motif, 19	-0.194	-0.326	-2.493	-2.444	0.132	-0.049	0.0415
mMC022237	hydroxysteroid 11-beta dehydrogenase 1	-0.006	-0.178	-2.513	-2.421	0.172	-0.092	0.04
mMR026674	polymerase (RNA) II (DNA directed) polypeptide L	0.549	0.557	0.137	0.054	-0.008	0.083	0.0375
mMR029906	cell division cycle associated 8	-0.165	-0.366	-2.091	-1.963	0.201	-0.128	0.0365
mMC008190	RIKEN cDNA 2810410D24 gene	-0.414	-0.309	-3.265	-3.441	-0.105	0.176	0.0355
mMC016825	cholinergic receptor, nicotinic, alpha polypeptide 6	-0.13	-0.253	-3.482	-3.429	0.123	-0.053	0.035
mMA032372	muted	2.553	2.184	0.705	1.006	0.369	-0.301	0.034
mMC014792	RIKEN cDNA 2810004A10 gene	2.522	2.87	1.292	0.879	-0.348	0.413	0.0325
mMA034503	RIKEN cDNA 5730419I09 gene	-0.682	-1.049	-3.265	-2.959	0.367	-0.306	0.0305
mMC002244	RIKEN cDNA 2010109K09 gene	1.11	1.625	2.125	1.551	-0.515	0.574	0.0295
mMA031903	solute carrier family 2 (facilitated glucose transporter), member 2	2.168	1.945	0.219	0.384	0.223	-0.165	0.029
mMC014831	histone cluster 1, H1b	2.171	2.194	1.458	1.377	-0.023	0.081	0.029
mMC009258	RIKEN cDNA 2310047D07 gene	-0.71	-0.662	-3.314	-3.419	-0.048	0.105	0.0285
mMC017214	dehydrodolichyl diphosphate synthase	-0.265	-0.111	-3.22	-3.431	-0.154	0.211	0.0285
mMC017682	RIKEN cDNA 2900002H16 gene	-0.412	-0.566	-2.974	-2.872	0.154	-0.102	0.026
mMA034273	receptor accessory protein 2	-0.108	-0.393	-2.811	-2.577	0.285	-0.234	0.0255
mMC015006	RIKEN cDNA B430306N03 gene	-0.698	-0.242	-1.954	-2.461	-0.456	0.507	0.0255
mMR029206	tripartite motif-containing 36	0.093	0.473	2.275	1.845	-0.38	0.43	0.025
mMC004981	microtubule associated serine/threonine kinase-like	-1.364	-1.384	-3.591	-3.621	0.02	0.03	0.025
mMC022384	olfactory receptor 281	-0.679	-1.025	-2.688	-2.391	0.346	-0.297	0.0245
mMC006114	methionine aminopeptidase-like 1	-0.45	-0.339	-1.867	-2.026	-0.111	0.159	0.024
mMC013278	adaptor-related protein complex AP-4, sigma 1	-0.336	-0.236	-2.42	-2.567	-0.1	0.147	0.0235
mMC015844	RIKEN cDNA 2610018G03 gene	-0.634	-0.856	-2.188	-2.012	0.222	-0.176	0.023
mMC005053	RIKEN cDNA 9430087N24 gene	0.658	0.412	1.936	2.137	0.246	-0.201	0.0225
mMC025194	vomeronasal 1 receptor, C23	-0.183	-0.229	-1.731	-1.73	0.046	-0.001	0.0225
mMC007034	katanin p60 subunit A-like 1	-0.64	-0.42	-3.313	-3.569	-0.22	0.256	0.018
mMC018974	armadillo repeat containing 1	-0.594	-0.791	-2.236	-2.065	0.197	-0.171	0.013
mMC007439	Jun dimerization protein 2	2.238	1.931	2.879	3.16	0.307	-0.281	0.013
mMC021303	peptidylprolyl isomerase domain and WD repeat containing 1	-0.425	-0.113	-2.724	-3.062	-0.312	0.338	0.013
mMC023184	cDNA sequence BC020489	0.319	0.478	2.244	2.06	-0.159	0.184	0.0125
mMC009318	RIKEN cDNA 1700119H24 gene	-0.063	-0.231	-2.75	-2.605	0.168	-0.145	0.0115
mMR029101	serine (or cysteine) peptidase inhibitor, clade A (alpha-1 antiproteinase, antitrypsin), member 7	-0.087	-0.501	-2.789	-2.397	0.414	-0.392	0.011
mMC020341	procollagen, type XXV, alpha 1	-0.063	-0.553	-2.493	-2.023	0.49	-0.47	0.01
mMC021424	RIKEN cDNA 4930429A22 gene	-0.235	-0.2	-2.582	-2.637	-0.035	0.055	0.01
mMC008042	maternal embryonic leucine zipper kinase	-0.61	-0.497	-1.937	-2.068	-0.113	0.131	0.009
mMC002070	RIKEN cDNA 1110006O24 gene	-0.151	-0.141	-2.034	-2.062	-0.01	0.028	0.009
mMC003286	cDNA sequence BC023892	0.474	0.729	2.158	1.885	-0.255	0.273	0.009
mMC024420	FYVE, RhoGEF and PH domain containing 3	1.778	1.852	0.389	0.301	-0.074	0.088	0.007
mMC012925	alkB, alkylation repair homolog 2 (E. coli)	-0.6	-0.482	-1.885	-2.017	-0.118	0.132	0.007
mMC021419	CD69 antigen	0.896	0.868	5.087	5.107	0.028	-0.02	0.004
mMC009714	myozenin 1	-0.273	-0.183	-3.684	-3.779	-0.09	0.095	0.0025
mMC018056	Mediterranean fever	1.387	1.58	2.072	1.877	-0.193	0.195	0.001
mMC014598	TH1-like homolog (Drosophila)	-0.218	-0.123	-2.095	-2.191	-0.095	0.096	0.0005
mMC016489	RIKEN cDNA A630023A22 gene	-0.501	-1.058	-4.122	-3.558	0.557	-0.564	-0.0035
mMC004418	CDC42 effector protein (Rho GTPase binding) 3	-1.558	-1.535	-4.462	-4.476	-0.023	0.014	-0.0045
mMR028177	chloride channel calcium activated 6	-0.059	-0.091	-2.469	-2.427	0.032	-0.042	-0.005
mMC010252	POU domain, class 3, transcription factor 1	0.875	0.987	2.744	2.643	-0.112	0.101	-0.0055
mMC007719	MYC-associated zinc finger protein (purine-binding transcription factor)	-0.567	-0.426	-2.065	-2.191	-0.141	0.126	-0.0075
mMC018131	G-protein coupled receptor 88	0.992	0.775	0.31	0.544	0.217	-0.234	-0.0085
mMC019298	killer cell lectin-like receptor, subfamily A, member 6	-0.188	-0.7	-4.375	-3.845	0.512	-0.53	-0.009
mMC007938	RIKEN cDNA 4930534B04 gene	-0.342	-0.288	-2.985	-3.02	-0.054	0.035	-0.0095
mMR029881	stefin A1	-0.439	-0.121	-3.092	-3.391	-0.318	0.299	-0.0095
mMC003611	predicted gene, EG668139	0.563	0.888	2.457	2.152	-0.325	0.305	-0.01
mMC010845	RIKEN cDNA 5430433G21 gene	2.087	1.861	0.471	0.718	0.226	-0.247	-0.0105
mMC003567	olfactory receptor 630	0.376	0.07	1.967	2.294	0.306	-0.327	-0.0105
mMA033938	gap junction membrane channel protein alpha 5	-0.421	-0.425	-3.065	-3.039	0.004	-0.026	-0.011
mMR030949	granzyme E	-0.553	-0.202	-2.86	-3.189	-0.351	0.329	-0.011
mMC009423	adhesion molecule with Ig like domain 1	-1.133	-0.886	-3.572	-3.797	-0.247	0.225	-0.011
mMC022480	NACHT, LRR and PYD containing protein 9b	-0.128	-0.363	-2.434	-2.176	0.235	-0.258	-0.0115
mMR027605	RIKEN cDNA 2310047B19 gene	-2.417	-2.046	-0.554	-0.901	-0.371	0.347	-0.012
mMC002545	chromodomain helicase DNA binding protein 1-like	-0.59	-0.595	-2.641	-2.609	0.005	-0.032	-0.0135
mMC024306	t-complex 11 like 1	-0.823	-0.836	-2.659	-2.618	0.013	-0.041	-0.014
mMC012520	transducin (beta)-like 2	-0.749	-0.583	-2.204	-2.342	-0.166	0.138	-0.014
mMA034999	ubiquitin interaction motif containing 1	2.244	1.875	0.262	0.661	0.369	-0.399	-0.015
mMR031197	Tnf receptor associated factor 4	2.423	2.424	0.922	0.952	-0.001	-0.03	-0.0155
mMC004971	SH3 domain binding glutamic acid-rich protein like 2	-0.027	-0.357	-2.891	-2.53	0.33	-0.361	-0.0155
mMC013770	nemo like kinase	-0.12	-0.078	-2.419	-2.429	-0.042	0.01	-0.016
mMC008158	RIKEN cDNA 2610028D06 gene	0.946	0.645	0.099	0.434	0.301	-0.335	-0.017
mMC010381	RIKEN cDNA B230340J04 gene	-0.13	-0.323	-2.565	-2.336	0.193	-0.229	-0.018
mMC017869	ATPase, Na+/K+ transporting, alpha 2 polypeptide	-0.15	-0.417	-2.023	-1.719	0.267	-0.304	-0.0185
mMC010770	HscB iron-sulfur cluster co-chaperone homolog (E. coli)	-0.987	-0.991	-3.287	-3.243	0.004	-0.044	-0.02
mMC011533	lanosterol synthase	-1.149	-0.983	-2.278	-2.403	-0.166	0.125	-0.0205
mMC014442	WD repeat domain 5B	-0.431	-0.364	-3.777	-3.802	-0.067	0.025	-0.021
mMC009781	RIKEN cDNA 4921513D23 gene	-0.136	-0.418	-2.835	-2.507	0.282	-0.328	-0.023
mMC003152	interleukin 31	1.253	0.911	0.133	0.521	0.342	-0.388	-0.023
mMC017701	transmembrane protein 64	-1.397	-1.263	-2.165	-2.25	-0.134	0.085	-0.0245
mMA032775	exonuclease 1	-0.146	-0.382	-2.24	-1.954	0.236	-0.286	-0.025
mMC016862	G protein-coupled receptor 125	-1.002	-0.676	-5.037	-5.312	-0.326	0.275	-0.0255
mMC017105	olfactory receptor 1100	-0.295	-0.539	-1.908	-1.613	0.244	-0.295	-0.0255
mMC024253	immunoglobulin superfamily containing leucine-rich repeat 2	-0.152	-0.283	-2.5	-2.316	0.131	-0.184	-0.0265
mMC003068	receptor-interacting serine-threonine kinase 4	0.669	0.262	0.081	0.542	0.407	-0.461	-0.027
mMC024805	RIKEN cDNA 1700087I21 gene	-0.029	-0.025	-2.112	-2.056	-0.004	-0.056	-0.03
mMC003510	triggering receptor expressed on myeloid cells-like 1	-1.054	-0.74	-1.985	-2.234	-0.314	0.249	-0.0325
mMC014322	calcium/calmodulin-dependent protein kinase IV	-0.109	-0.406	-2.964	-2.6	0.297	-0.364	-0.0335
mMC012978	palmitoyl-protein thioesterase 1	-0.027	-0.082	-3.822	-3.7	0.055	-0.122	-0.0335
mMC022462	mucolipin 3	0.404	0.012	0.416	0.875	0.392	-0.459	-0.0335
mMC015762	regulator of chromosome condensation (RCC1) and BTB (POZ) domain containing protein 2	-1.284	-1.302	-2.816	-2.73	0.018	-0.086	-0.034
mMC000782	RIKEN cDNA 9530072K05 gene	0.345	0.087	1.696	2.023	0.258	-0.327	-0.0345
mMC007383	uridine phosphorylase 1	1.644	2.157	1.021	0.577	-0.513	0.444	-0.0345
mMC024594	ankyrin repeat and SOCS box-containing protein 15	-0.318	-0.436	-3.483	-3.292	0.118	-0.191	-0.0365
mMC010454	olfactory receptor 919	-0.009	-0.091	-1.737	-1.579	0.082	-0.158	-0.038
mMR029158	histone cluster 1, H4h	0.033	0.683	3.099	2.527	-0.65	0.572	-0.039
mMC020253	Fc receptor, IgG, low affinity IIb	0.308	0.908	2.121	1.605	-0.6	0.516	-0.042
mMC010790	CASP2 and RIPK1 domain containing adaptor with death domain	-0.69	-0.491	-2.206	-2.317	-0.199	0.111	-0.044
mMC014898	paternally expressed 13	-1.463	-1.114	-2.922	-3.183	-0.349	0.261	-0.044
mMR030635	RIKEN cDNA 9430078K10 gene	0.636	0.764	2.01	1.972	-0.128	0.038	-0.045
mMA033732	DEAH (Asp-Glu-Ala-His) box polypeptide 9	0.961	0.882	1.502	1.673	0.079	-0.171	-0.046
mMR029480	promyelocytic leukemia	0.276	0.907	2.238	1.701	-0.631	0.537	-0.047
mMA031657	cAMP responsive element modulator	-0.267	-0.28	-1.627	-1.519	0.013	-0.108	-0.0475
mMC014762	dual specificity phosphatase-like 15	-0.035	-0.162	-2.175	-1.95	0.127	-0.225	-0.049
mMC011102	dual specificity phosphatase 6	-2.106	-1.417	-0.549	-1.137	-0.689	0.588	-0.0505
mMC021938	RIKEN cDNA D830046C22 gene	-0.222	-0.14	-2.502	-2.482	-0.082	-0.02	-0.051
mMC013430	RIKEN cDNA 2610528B01 gene	-0.164	-0.129	-1.945	-1.876	-0.035	-0.069	-0.052
mMC018383	chemokine (C-C motif) ligand 5	1.891	1.71	2.964	3.25	0.181	-0.286	-0.0525
mMC011946	EP300 interacting inhibitor of differentiation 1	-0.857	-0.654	-3.035	-3.132	-0.203	0.097	-0.053
mMR031237	core-binding factor, runt domain, alpha subunit 2, translocated to, 3 homolog (human)	-1.082	-1.441	-2.413	-1.947	0.359	-0.466	-0.0535
mMC010110	proprotein convertase subtilisin/kexin type 4	-0.464	-0.266	-3.376	-3.466	-0.198	0.09	-0.054
mMC020944	serine (or cysteine) peptidase inhibitor, clade B, member 9e	-0.254	-0.279	-2.487	-2.352	0.025	-0.135	-0.055
mMC013551	RIKEN cDNA 9830169C18 gene	-0.108	-0.068	-3.559	-3.486	-0.04	-0.073	-0.0565
mMC008053	glycerophosphodiester phosphodiesterase domain containing 2	-0.149	-0.193	-2.878	-2.72	0.044	-0.158	-0.057
mMC002692	prostaglandin-endoperoxide synthase 1	-0.247	-0.327	-2.308	-2.11	0.08	-0.198	-0.059
mMC023186	dynein, cytoplasmic 1 light intermediate chain 2	-0.611	-0.243	-2.158	-2.408	-0.368	0.25	-0.059
mMC017418	Opa interacting protein 5	-0.72	-0.524	-3.569	-3.641	-0.196	0.072	-0.062
mMC009618	high mobility group 20A	-0.569	-0.31	-3.332	-3.465	-0.259	0.133	-0.063
mMC005845	sciellin	-0.03	-0.54	-2.041	-1.404	0.51	-0.637	-0.0635
mMC018809	potassium voltage-gated channel, shaker-related subfamily, member 3	1.16	0.974	1.803	2.116	0.186	-0.313	-0.0635
mMC021985	cytidine 5'-triphosphate synthase 2	-0.111	-0.121	-2.039	-1.9	0.01	-0.139	-0.0645
mMR030145	sterile alpha motif domain containing 12	-0.634	-1.146	-3.22	-2.579	0.512	-0.641	-0.0645
mMA032659	sorbin and SH3 domain containing 2	2.81	2.728	0.52	0.734	0.082	-0.214	-0.066
mMR026788	RIKEN cDNA C630043F03 gene	-0.266	-0.605	-2.01	-1.538	0.339	-0.472	-0.0665
mMC010598	RIKEN cDNA 2310069B03 gene	-0.536	-0.427	-2.689	-2.664	-0.109	-0.025	-0.067
mMC004158	CCR4-NOT transcription complex, subunit 6-like	-0.883	-0.489	-2.204	-2.463	-0.394	0.259	-0.0675
mMR027654	EDAR (ectodysplasin-A receptor)-associated death domain	-0.15	-0.364	-3.32	-2.97	0.214	-0.35	-0.068
mMA032678	KDEL (Lys-Asp-Glu-Leu) endoplasmic reticulum protein retention receptor 3	-0.785	-0.071	-2.008	-2.584	-0.714	0.576	-0.069
mMC015731	RIKEN cDNA 4930412F12 gene	0.688	0.505	0.503	0.828	0.183	-0.325	-0.071
mMR028912	apolipoprotein A-IV	-0.28	-0.208	-3.987	-3.917	-0.072	-0.07	-0.071
mMC007934	2-deoxyribose-5-phosphate aldolase homolog (C. elegans)	-1.048	-1.018	-2.165	-2.052	-0.03	-0.113	-0.0715
mMC021159	RIKEN cDNA 6720473M11 gene	-0.272	-0.039	-1.928	-2.017	-0.233	0.089	-0.072
mMC008491	RIKEN cDNA 9530006C21 gene	1.718	2.248	1.92	1.537	-0.53	0.383	-0.0735
mMC013166	transmembrane protease, serine 2	0.853	0.535	1.866	2.332	0.318	-0.466	-0.074
mMC015169	RNA (guanine-9-) methyltransferase domain containing 3	-0.163	-0.312	-2.758	-2.46	0.149	-0.298	-0.0745
mMA033450	myotubularin related protein 2	-0.196	-0.27	-2.057	-1.832	0.074	-0.225	-0.0755
mMC003293	complement factor B	2.937	3.371	1.007	0.728	-0.434	0.279	-0.0775
mMC010468	RIKEN cDNA 2010004M13 gene	-1.93	-1.966	-2.814	-2.621	0.036	-0.193	-0.0785
mMC023550	olfactory receptor 192	-0.133	-0.247	-2.365	-2.094	0.114	-0.271	-0.0785
mMC014646	protective protein for beta-galactosidase	-0.331	-0.025	-2.166	-2.313	-0.306	0.147	-0.0795
mMC014903	endothelin receptor type B	2.148	2.524	1.345	1.129	-0.376	0.216	-0.08
mMC008834	abl-interactor 2	-0.31	-0.287	-2.815	-2.678	-0.023	-0.137	-0.08
mMR028050	RIKEN cDNA C230062I16 gene	-0.292	-0.592	-2.808	-2.347	0.3	-0.461	-0.0805
mMC022657	RIKEN cDNA 6330500D04 gene	-0.413	-0.021	-2.012	-2.241	-0.392	0.229	-0.0815
mMC001585	peroxisome biogenesis factor 26	0.331	0.259	1.947	2.183	0.072	-0.236	-0.082
mMC002905	l(3)mbt-like 3 (Drosophila)	-0.886	-0.736	-2.87	-2.856	-0.15	-0.014	-0.082
mMC018537	chemokine (C-C motif) ligand 20	4.062	4.489	1.317	1.055	-0.427	0.262	-0.0825
mMC020629	protease, serine, 7 (enterokinase)	-0.447	-0.927	-3.576	-2.931	0.48	-0.645	-0.0825
mMC006992	tumor necrosis factor (ligand) superfamily, member 10	0.565	0.918	2.333	2.146	-0.353	0.187	-0.083
mMC019545	zinc finger, CCHC domain containing 11	0.145	0.185	0.462	0.591	-0.04	-0.129	-0.0845
mMC002915	polycomb group ring finger 2	0.084	0.021	0.461	0.695	0.063	-0.234	-0.0855
mMR026603	GTPase, very large interferon inducible 1	0.32	1.163	2.268	1.599	-0.843	0.669	-0.087
mMC006709	RIKEN cDNA 2610507I01 gene	-0.846	-0.954	-2.105	-1.821	0.108	-0.284	-0.088
mMC001582	matrix metallopeptidase 13	2.757	3.166	1.655	1.426	-0.409	0.229	-0.09
mMC007993	RIKEN cDNA 4933403G14 gene	-0.625	-0.306	-3.001	-3.138	-0.319	0.137	-0.091
mMR029471	antigen identified by monoclonal antibody Ki 67	0.946	0.602	2.365	2.893	0.344	-0.528	-0.092
mMR026874	leukotriene B4 receptor 2	2.41	2.263	0.09	0.421	0.147	-0.331	-0.092
mMC011005	enoyl Coenzyme A hydratase domain containing 1	-0.347	-0.427	-1.965	-1.701	0.08	-0.264	-0.092
mMC010465	troponin I, skeletal, slow 1	0.181	0.145	2.533	2.753	0.036	-0.22	-0.092
mMC018223	C-type lectin domain family 4, member e	1.701	1.705	2.338	2.522	-0.004	-0.184	-0.094
mMC014346	RIKEN cDNA 1500011B03 gene	-0.159	-0.081	-2.633	-2.523	-0.078	-0.11	-0.094
mMC021339	serine (or cysteine) peptidase inhibitor, clade A (alpha-1 antiproteinase, antitrypsin), member 12	-0.429	-0.494	-2.653	-2.4	0.065	-0.253	-0.094
mMC010349	glucosaminyl (N-acetyl) transferase 1, core 2	-2.262	-1.368	-1.01	-1.714	-0.894	0.704	-0.095
mMC002126	EF-hand calcium binding domain 4A	-0.566	-0.421	-2.948	-2.901	-0.145	-0.047	-0.096
mMC007956	cDNA sequence BC011487	1.171	0.953	0.438	0.85	0.218	-0.412	-0.097
mMC005364	Janus kinase 2	1.495	1.528	2.133	2.299	-0.033	-0.166	-0.0995
mMC001622	NIMA (never in mitosis gene a)-related expressed kinase 6	-0.15	-0.099	-1.782	-1.632	-0.051	-0.15	-0.1005
mMR029713	IBR domain containing 2	-0.051	-0.521	-2.004	-1.332	0.47	-0.672	-0.101
mMC022093	RIKEN cDNA A130015J22 gene	-0.021	-0.141	-2.641	-2.318	0.12	-0.323	-0.1015
mMC019214	tripartite motif protein 6	-0.063	-0.054	-3.055	-2.861	-0.009	-0.194	-0.1015
mMC019804	sperm associated antigen 11	-0.207	-0.164	-2.625	-2.462	-0.043	-0.163	-0.103
mMC006707	suppressor of cytokine signaling 1	1.594	1.957	2.009	1.852	-0.363	0.157	-0.103
mMC022698	RIKEN cDNA 4933400F21 gene	-0.183	-0.379	-4.08	-3.677	0.196	-0.403	-0.1035
mMC025830	zinc finger, DHHC domain containing 20	-0.283	-0.316	-2.276	-2.034	0.033	-0.242	-0.1045
mMC013848	interferon-induced protein with tetratricopeptide repeats 1	1.76	1.997	3.628	3.6	-0.237	0.028	-0.1045
mMO035977	ubiquilin 2	-0.08	-0.301	-2.301	-1.869	0.221	-0.432	-0.1055
mMR027172	nucleoporin 35	-0.09	-0.191	-2.099	-1.783	0.101	-0.316	-0.1075
mMC007804	RAB39, member RAS oncogene family	-1.38	-1.12	-4.714	-4.754	-0.26	0.04	-0.11
mMR030024	trophoblast glycoprotein	0.968	1.512	2.362	2.039	-0.544	0.323	-0.1105
mMC009536	adenosine A2b receptor	2.83	3.247	2.079	1.885	-0.417	0.194	-0.1115
mMC005920	ORM1-like 2 (S. cerevisiae)	-0.173	-0.05	-2.306	-2.205	-0.123	-0.101	-0.112
mMR026385	RIKEN cDNA 1810005K13 gene	1.909	1.77	0.294	0.658	0.139	-0.364	-0.1125
mMC015661	RIKEN cDNA 1810058N15 gene	-0.32	-0.55	-2.557	-2.102	0.23	-0.455	-0.1125
mMC021721	membrane bound O-acyltransferase domain containing 1	-0.435	-0.158	-2.875	-2.923	-0.277	0.048	-0.1145
mMC018907	ubiquitin specific peptidase 18	0.868	1.21	2.85	2.74	-0.342	0.11	-0.116
mMR030150	RIKEN cDNA C230094A16 gene	-0.16	-0.109	-2.617	-2.433	-0.051	-0.184	-0.1175
mMC009407	translocase of inner mitochondrial membrane 13 homolog (yeast)	0.492	0.436	0.747	1.041	0.056	-0.294	-0.119
mMC010165	suppressor of cytokine signaling 3	1.284	1.902	4.006	3.628	-0.618	0.378	-0.12
mMC020318	RIKEN cDNA A230083H22 gene	-0.388	-0.19	-2.167	-2.125	-0.198	-0.042	-0.12
mMA035143	preimplantation protein 3	2.624	2.363	0.184	0.688	0.261	-0.504	-0.1215
mMC025349	interferon gamma induced GTPase	1.013	1.389	2.274	2.141	-0.376	0.133	-0.1215
mMC014828	RAS guanyl releasing protein 1	1.605	2.003	1.607	1.456	-0.398	0.151	-0.1235
mMC010878	WW, C2 and coiled-coil domain containing 1	-0.493	-0.461	-2.917	-2.701	-0.032	-0.216	-0.124
mMC018554	RIKEN cDNA A530083M17 gene	-1.113	-0.936	-3.074	-2.999	-0.177	-0.075	-0.126
mMC016897	period homolog 3 (Drosophila)	-0.008	-0.122	-2.476	-2.11	0.114	-0.366	-0.126
mMC014281	RIKEN cDNA 2610021K21 gene	-0.545	-0.649	-2.095	-1.736	0.104	-0.359	-0.1275
mMC025585	RIKEN cDNA A130074J08 gene	-0.711	-0.406	-3.488	-3.537	-0.305	0.049	-0.128
mMC017022	vesicle-associated membrane protein 5	-0.992	-0.639	-3.286	-3.383	-0.353	0.097	-0.128
mMC017991	RIKEN cDNA 8430416G17 gene	-0.44	-0.133	-2.088	-2.139	-0.307	0.051	-0.128
mMC021891	neurobeachin	-0.18	-0.004	-2.696	-2.615	-0.176	-0.081	-0.1285
mMC011859	smoothelin	-0.837	-0.425	-2.736	-2.891	-0.412	0.155	-0.1285
mMC000794	RIKEN cDNA 2010015M23 gene	-0.926	-0.606	-5.107	-5.168	-0.32	0.061	-0.1295
mMC002213	ATPas, class II, type 9B	-0.332	-0.099	-2.484	-2.457	-0.233	-0.027	-0.13
mMC004273	fucosidase, alpha-L- 1, tissue	-0.676	-0.612	-2.595	-2.397	-0.064	-0.198	-0.131
mMC011259	F-box protein 5	-1.497	-1.232	-2.01	-2.012	-0.265	0.002	-0.1315
mMC011149	RIKEN cDNA 2900011O08 gene	-0.718	-0.736	-2.381	-2.099	0.018	-0.282	-0.132
mMA032411	promyelocytic leukemia	0.059	0.047	1.939	2.215	0.012	-0.276	-0.132
mMC001610	RIKEN cDNA 4930511M11 gene	0.34	0.333	2.595	2.866	0.007	-0.271	-0.132
mMA034040	interleukin enhancer binding factor 3	2.012	1.72	0.375	0.932	0.292	-0.557	-0.1325
mMC025405	RIKEN cDNA 2600003E23 gene	-0.075	-0.082	-2.354	-2.081	0.007	-0.273	-0.133
mMC008000	olfactory receptor 214	2.837	2.877	1.509	1.736	-0.04	-0.227	-0.1335
mMC016957	RIKEN cDNA 4930552P12 gene	-0.042	-0.065	-3.075	-2.785	0.023	-0.29	-0.1335
mMO036220	predicted gene, EG381776	-0.349	-0.601	-2.301	-1.78	0.252	-0.521	-0.1345
mMC013561	Alport syndrome, mental retardation, midface hypoplasia and elliptocytosis chromosomal region gene 1	-0.138	-0.098	-2.631	-2.401	-0.04	-0.23	-0.135
mMC008021	retinoblastoma binding protein 8	1.064	2.02	1.52	0.842	-0.956	0.678	-0.139
mMC020034	zinc finger protein 395	-0.291	-0.803	-2.757	-1.967	0.512	-0.79	-0.139
mMC015067	interleukin 1 receptor antagonist	2.009	1.882	1.099	1.506	0.127	-0.407	-0.14
mMC009930	cancer susceptibility candidate 5	-1.046	-0.87	-3.841	-3.737	-0.176	-0.104	-0.14
mMC014655	RIKEN cDNA 5930420B01 gene	-0.511	-0.002	-2.94	-3.168	-0.509	0.228	-0.1405
mMC007240	serum amyloid A 3	2.086	2.856	0.926	0.441	-0.77	0.485	-0.1425
mMC004650	F-box and leucine-rich repeat protein 17	-0.489	-0.107	-3.15	-3.244	-0.382	0.094	-0.144
mMC019888	chloride channel 1	-0.488	-0.266	-2.011	-1.945	-0.222	-0.066	-0.144
mMC022194	glutamate receptor, ionotropic, kainate 2 (beta 2)	-1.048	-1.08	-4.67	-4.35	0.032	-0.32	-0.144
mMC016422	DNA cross-link repair 1B, PSO2 homolog (S. cerevisiae)	-0.074	-0.042	-3.408	-3.147	-0.032	-0.261	-0.1465
mMC011442	RIKEN cDNA 1300018I17 gene	-0.444	-0.245	-3.185	-3.088	-0.199	-0.097	-0.148
mMA035135	solute carrier family 45, member 2	0.169	0.063	0.671	1.075	0.106	-0.404	-0.149
mMC013290	ventral anterior homeobox containing gene 2	-0.119	0	-3.397	-3.217	-0.119	-0.18	-0.1495
mMR027193	fibroblast growth factor 13	-0.497	-0.384	-3.169	-2.98	-0.113	-0.189	-0.151
mMC024108	orosomucoid 1	0.944	0.607	1.424	2.066	0.337	-0.642	-0.1525
mMC018083	dual specificity phosphatase 16	3.024	3.349	1.839	1.82	-0.325	0.019	-0.153
mMC001540	predicted gene, EG330963	-0.551	-0.448	-2.355	-2.148	-0.103	-0.207	-0.155
mMC019100	G protein-coupled receptor 87	1.092	0.933	0.207	0.676	0.159	-0.469	-0.155
mMC013446	RIKEN cDNA 9830130M13 gene	-0.386	-0.129	-3.393	-3.339	-0.257	-0.054	-0.1555
mMR029367	a disintegrin and metallopeptidase domain 30	-0.486	-0.163	-2.792	-2.804	-0.323	0.012	-0.1555
mMC003869	vang-like 2 (van gogh, Drosophila)	-0.485	-0.083	-1.95	-2.041	-0.402	0.091	-0.1555
mMC014717	RIKEN cDNA 3110027N22 gene	1.641	2.816	1.064	0.201	-1.175	0.863	-0.156
mMO036467	protease, serine, 3	0.842	0.584	0.242	0.814	0.258	-0.572	-0.157
mMC016427	plasminogen activator, urokinase receptor	1.324	1.05	1.68	2.269	0.274	-0.589	-0.1575
mMA033997	ubiquitin specific peptidase 2	-0.406	-0.623	-3.576	-3.043	0.217	-0.533	-0.158
mMC008010	RIKEN cDNA A530010L16 gene	-0.441	-0.208	-3.605	-3.522	-0.233	-0.083	-0.158
mMC018205	ankyrin repeat domain 55	-0.831	-1.018	-2.823	-2.319	0.187	-0.504	-0.1585
mMC025266	RIKEN cDNA A630076J17 gene	-0.031	-0.095	-2.32	-1.933	0.064	-0.387	-0.1615
mMR001440	RIKEN cDNA 2310016F22 gene	0.348	0.372	2.214	2.517	-0.024	-0.303	-0.1635
mMC021471	regulating synaptic membrane exocytosis 1	-0.872	-0.535	-2.234	-2.242	-0.337	0.008	-0.1645
mMC005238	suppressor of hairy wing homolog 2 (Drosophila)	-0.747	-0.356	-3.335	-3.393	-0.391	0.058	-0.1665
mMC015170	olfactory receptor 1258	-0.343	-0.69	-3.899	-3.215	0.347	-0.684	-0.1685
mMC017095	predicted gene, OTTMUSG00000015529	2.602	2.606	0.25	0.586	-0.004	-0.336	-0.17
mMA031586	calmin	-0.357	-0.168	-3.262	-3.11	-0.189	-0.152	-0.1705
mMA031743	solute carrier family 6 (neurotransmitter transporter, noradrenalin), member 2	-0.336	-0.412	-2.166	-1.748	0.076	-0.418	-0.171
mMA034931	cold autoinflammatory syndrome 1 homolog (human)	0.401	0.334	2.922	3.332	0.067	-0.41	-0.1715
mMC012158	RIKEN cDNA 1110033F14 gene	-0.74	-0.543	-3.539	-3.392	-0.197	-0.147	-0.172
mMC015201	heat shock protein 1A	2.194	2.74	2.145	1.944	-0.546	0.201	-0.1725
mMC017130	serine/arginine-rich protein specific kinase 2	-0.745	-0.245	-4.092	-4.246	-0.5	0.154	-0.173
mMC023918	CUE domain containing 1	-0.105	-0.018	-3.749	-3.49	-0.087	-0.259	-0.173
mMR030246	procollagen, type XXV, alpha 1	-0.462	-0.42	-2.306	-2.002	-0.042	-0.304	-0.173
mMC025821	RIKEN cDNA 4921525B02 gene	0.403	0.52	0.8	1.03	-0.117	-0.23	-0.1735
mMR027591	RIKEN cDNA E030030I06 gene	-0.597	-0.012	-2.191	-2.428	-0.585	0.237	-0.174
mMC011250	glutamate receptor, ionotropic, delta 1	-0.279	-0.012	-3.538	-3.453	-0.267	-0.085	-0.176
mMC018719	signal transducer and activator of transcription 2	0.389	0.835	2.345	2.258	-0.446	0.087	-0.1795
mMC018445	immunoglobulin superfamily, member 3	-0.122	-0.473	-2.853	-2.141	0.351	-0.712	-0.1805
mMC024882	olfactory receptor 344	-0.193	-0.046	-3.967	-3.752	-0.147	-0.215	-0.181
mMR028754	solute carrier family 17 (sodium phosphate), member 2	-0.709	-0.397	-2.401	-2.349	-0.312	-0.052	-0.182
mMC005991	serine active site containing 1	-1.117	-0.719	-3.736	-3.766	-0.398	0.03	-0.184
mMC008822	sorting nexin family member 30	-0.386	-0.641	-2.097	-1.473	0.255	-0.624	-0.1845
mMC025273	N-myristoyltransferase 2	-0.504	-0.329	-2.377	-2.183	-0.175	-0.194	-0.1845
mMC023966	hyaluronic acid binding protein 2	-0.271	-0.021	-1.997	-1.878	-0.25	-0.119	-0.1845
mMR030121	a disintegrin and metallopeptidase domain 28	-0.536	-0.764	-3.2	-2.602	0.228	-0.598	-0.185
mMR030126	agrin	0.056	0.505	2.151	2.073	-0.449	0.078	-0.1855
mMC023341	RIKEN cDNA 4933426K21 gene	-0.287	-0.664	-3.258	-2.509	0.377	-0.749	-0.186
mMC005365	homeo box B3	-0.487	-0.281	-2.698	-2.527	-0.206	-0.171	-0.1885
mMC012582	RIKEN cDNA 2410018C20 gene	-0.74	-0.628	-3.709	-3.444	-0.112	-0.265	-0.1885
mMC003028	tripartite motif protein 13	2.281	2.183	1.161	1.637	0.098	-0.476	-0.189
mMC019910	RIKEN cDNA 1700003O11 gene	-0.256	-0.047	-2.427	-2.257	-0.209	-0.17	-0.1895
mMC014249	lymphoblastomic leukemia	-2.115	-1.716	-0.935	-0.955	-0.399	0.02	-0.1895
mMR030301	retinol dehydrogenase 1 (all trans)	-0.397	-0.194	-2.688	-2.511	-0.203	-0.177	-0.19
mMR029017	myosin IXa	-0.186	-0.333	-3.226	-2.699	0.147	-0.527	-0.19
mMC017076	coagulation factor III	2.874	3.018	3.261	3.5	-0.144	-0.239	-0.1915
mMC023581	RIKEN cDNA 1700010D01 gene	-0.473	-0.079	-3.98	-3.99	-0.394	0.01	-0.192
mMC009298	interleukin 27	1.113	1.376	2.352	2.473	-0.263	-0.121	-0.192
mMC015555	predicted gene, EG244071	-0.16	-0.008	-3.161	-2.929	-0.152	-0.232	-0.192
mMC006163	mucosa associated lymphoid tissue lymphoma translocation gene 1	3.186	3.93	1.544	1.185	-0.744	0.359	-0.1925
mMC009051	synaptojanin 2	-1.399	-0.921	-2.641	-2.731	-0.478	0.09	-0.194
mMC017714	RIKEN cDNA 4933413N12 gene	-0.547	-0.132	-2.128	-2.152	-0.415	0.024	-0.1955
mMC018613	autophagy-related 4C (yeast)	-0.175	-0.436	-2	-1.347	0.261	-0.653	-0.196
mMC007881	secretory leukocyte peptidase inhibitor	1.77	2.033	1.034	1.164	-0.263	-0.13	-0.1965
mMC016900	RIKEN cDNA 2900079J23 gene	-0.199	-0.128	-4.458	-4.136	-0.071	-0.322	-0.1965
mMC020296	carbonic anhydrase 1	-0.23	-0.395	-2.133	-1.572	0.165	-0.561	-0.198
mMC010706	olfactory receptor 259	0.361	0.309	2.394	2.849	0.052	-0.455	-0.2015
mMC007713	dual-specificity tyrosine-(Y)-phosphorylation regulated kinase 2	1.517	2.177	1.567	1.31	-0.66	0.257	-0.2015
mMC016230	RIKEN cDNA 1500037F05 gene	-0.519	-0.156	-4.388	-4.345	-0.363	-0.043	-0.203
mMC012054	immediate early response 3	2.285	2.58	3.366	3.479	-0.295	-0.113	-0.204
mMC019324	RIKEN cDNA 5830457H20 gene	-0.203	-0.01	-2.502	-2.286	-0.193	-0.216	-0.2045
mMC010962	interleukin 1 beta	0.663	1.22	2.153	2.005	-0.557	0.148	-0.2045
mMC010213	cDNA sequence BC037703	-0.222	-0.205	-2.9	-2.505	-0.017	-0.395	-0.206
mMC000963	protocadherin beta 8	0.214	0.327	2.518	2.817	-0.113	-0.299	-0.206
mMR029427	matrix metallopeptidase 28 (epilysin)	-0.255	-0.175	-2.356	-2.021	-0.08	-0.335	-0.2075
mMR030841	RIKEN cDNA 4933431E20 gene	-1.118	-1.286	-3.567	-2.984	0.168	-0.583	-0.2075
mMC001825	RIKEN cDNA 4732496C06 gene	-0.1	-0.054	-3.636	-3.266	-0.046	-0.37	-0.208
mMC011187	RIKEN cDNA 5230400M03 gene	1.014	2	0.863	0.294	-0.986	0.569	-0.2085
mMC003697	olfactory receptor 1489	0.299	0.502	1.774	1.992	-0.203	-0.218	-0.2105
mMC025670	phosphodiesterase 4D interacting protein (myomegalin)	-0.745	-0.423	-3.148	-3.048	-0.322	-0.1	-0.211
mMC016883	paired-like homeobox 2b	0.798	1.002	0.703	0.923	-0.204	-0.22	-0.212
mMC020392	olfactory receptor 1113	-0.401	-0.328	-2.471	-2.119	-0.073	-0.352	-0.2125
mMC011346	solute carrier family 35, member E3	-0.101	-0.081	-4.412	-4.006	-0.02	-0.406	-0.213
mMC009902	vomeronasal 1 receptor, E1	-0.13	-0.203	-3.141	-2.642	0.073	-0.499	-0.213
mMC007886	dopa decarboxylase	0.085	0.132	1.774	2.157	-0.047	-0.383	-0.215
mMC007321	RIKEN cDNA 7530416G11 gene	0.535	0.427	2.401	2.939	0.108	-0.538	-0.215
mMC017218	tripartite motif protein 21	0.86	1.417	2.063	1.937	-0.557	0.126	-0.2155
mMC023250	cyclic nucleotide gated channel alpha 3	-0.141	-0.595	-4.856	-3.969	0.454	-0.887	-0.2165
mMA032161	Usher syndrome 1C homolog (human)	-0.442	-0.225	-3.114	-2.895	-0.217	-0.219	-0.218
mMC013182	laminin, alpha 2	-0.017	-0.114	-4.709	-4.175	0.097	-0.534	-0.2185
mMC002162	RIKEN cDNA 1110002E23 gene	-0.813	-0.533	-2.872	-2.715	-0.28	-0.157	-0.2185
mMC012100	RIKEN cDNA 4930505H01 gene	0.178	0.485	1.871	2.004	-0.307	-0.133	-0.22
mMC016717	RIKEN cDNA C030013G03 gene	-0.048	-0.153	-3.319	-2.773	0.105	-0.546	-0.2205
mMC012203	mitogen-activated protein kinase kinase kinase 6	1.036	1.296	1.928	2.112	-0.26	-0.184	-0.222
mMC001560	platelet derived growth factor, B polypeptide	0.181	0.029	1.875	2.472	0.152	-0.597	-0.2225
mMC004453	synaptogyrin 1	-1.479	-0.994	-3.13	-3.168	-0.485	0.038	-0.2235
mMR029538	BCL2-associated transcription factor 1	2.192	2.358	0.449	0.73	-0.166	-0.281	-0.2235
mMC002127	metallothionein 2	2.043	2.187	0.396	0.701	-0.144	-0.305	-0.2245
mMC015566	RIKEN cDNA 5330411O13 gene	-0.427	-0.47	-5.39	-4.893	0.043	-0.497	-0.227
mMC001561	platelet-derived growth factor, C polypeptide	-0.426	-0.173	-3.682	-3.475	-0.253	-0.207	-0.23
mMA033575	interleukin 15 receptor, alpha chain	0.138	0.137	1.554	2.016	0.001	-0.462	-0.2305
mMC013249	RIKEN cDNA 1700010K10 gene	-0.044	-0.037	-3.618	-3.163	-0.007	-0.455	-0.231
mMC005490	zona pellucida glycoprotein 3	-0.201	-0.185	-2.951	-2.504	-0.016	-0.447	-0.2315
mMC013554	poly(rC) binding protein 3	-0.477	-0.078	-3.944	-3.879	-0.399	-0.065	-0.232
mMC008463	RIKEN cDNA 4930526F13 gene	0.087	0.151	1.796	2.201	-0.064	-0.405	-0.2345
mMC008188	glial cells missing homolog 2 (Drosophila)	-0.577	-0.13	-2.221	-2.196	-0.447	-0.025	-0.236
mMC008054	protein phosphatase, EF hand calcium-binding domain 2	1.435	1.848	2.016	2.076	-0.413	-0.06	-0.2365
mMC009416	RIKEN cDNA 2210037E17 gene	2.171	2.697	1.421	1.372	-0.526	0.049	-0.2385
mMC009749	transcription factor EC	1.658	2.462	1.584	1.258	-0.804	0.326	-0.239
mMR031199	zinc finger, CCHC domain containing 6	0.127	0.491	1.289	1.405	-0.364	-0.116	-0.24
mMC020607	odontogenic, ameloblast asssociated	-0.306	-0.171	-2.237	-1.888	-0.135	-0.349	-0.242
mMC018354	RIKEN cDNA 7330404K18 gene	-0.085	-0.066	-4.386	-3.921	-0.019	-0.465	-0.242
mMC002929	tumor necrosis factor receptor superfamily, member 11b (osteoprotegerin)	1.009	1.455	2.01	2.048	-0.446	-0.038	-0.242
mMC016788	PR domain containing 1, with ZNF domain	1.466	1.857	3.757	3.851	-0.391	-0.094	-0.2425
mMC002739	RIKEN cDNA C230073O14 gene	2.301	2.847	2.012	1.951	-0.546	0.061	-0.2425
mMR029978	SH2 domain protein 2A	-0.694	-0.264	-2.757	-2.697	-0.43	-0.06	-0.245
mMC016404	RIKEN cDNA 1700074A11 gene	0.123	0.079	0.215	0.752	0.044	-0.537	-0.2465
mMC023334	RIKEN cDNA 1700081L11 gene	-0.132	-0.063	-3.833	-3.406	-0.069	-0.427	-0.248
mMA034943	protocadherin 10	1.277	1.332	0.482	0.925	-0.055	-0.443	-0.249
mMC005366	RIKEN cDNA 5730403B10 gene	-0.204	-0.236	-2.617	-2.086	0.032	-0.531	-0.2495
mMC021714	PWWP domain containing 2	-0.679	-0.585	-3.752	-3.34	-0.094	-0.412	-0.253
mMC015086	RIKEN cDNA 1700054F22 gene	-0.084	-0.168	-3.59	-2.997	0.084	-0.593	-0.2545
mMA031275	interleukin 15 receptor, alpha chain	0.607	0.867	1.842	2.091	-0.26	-0.249	-0.2545
mMC019644	ubiquitin associated protein 2-like	0.755	0.809	0.698	1.153	-0.054	-0.455	-0.2545
mMC009613	RIKEN cDNA 1110032E23 gene	-0.835	-0.52	-2.694	-2.497	-0.315	-0.197	-0.256
mMC003601	olfactory receptor 313	0.23	0.272	2.039	2.51	-0.042	-0.471	-0.2565
mMC014277	dual specificity phosphatase 2	2.129	2.397	3.977	4.224	-0.268	-0.247	-0.2575
mMC023547	vitamin D receptor	-1.104	-0.495	-1.977	-2.07	-0.609	0.093	-0.258
mMC014357	colony stimulating factor 2 (granulocyte-macrophage)	4.16	4.783	6.604	6.502	-0.623	0.102	-0.2605
mMC005642	baculoviral IAP repeat-containing 7 (livin)	-0.189	-0.228	-3.45	-2.89	0.039	-0.56	-0.2605
mMC001992	2'-5' oligoadenylate synthetase-like 1	0.563	0.89	3.543	3.739	-0.327	-0.196	-0.2615
mMC023478	fatty acid binding protein 3, muscle and heart	0.068	0.607	2.008	1.993	-0.539	0.015	-0.262
mMC012010	intercellular adhesion molecule	0.413	0.428	3.018	3.529	-0.015	-0.511	-0.263
mMA032764	transmembrane phosphatase with tensin homology	-0.075	-0.08	-2.086	-1.55	0.005	-0.536	-0.2655
mMC007734	RIKEN cDNA 6330415G19 gene	-0.573	-0.542	-3.745	-3.244	-0.031	-0.501	-0.266
mMC014046	RIKEN cDNA 1700019G24 gene	-0.248	-0.254	-4.628	-4.088	0.006	-0.54	-0.267
mMC026028	interferon gamma inducible protein 47	0.065	0.983	2.991	2.61	-0.918	0.381	-0.2685
mMA033601	ankyrin 3, epithelial	-0.527	-0.362	-3.096	-2.722	-0.165	-0.374	-0.2695
mMA035449	profilin 2	-0.707	-0.43	-2.383	-2.116	-0.277	-0.267	-0.272
mMC008178	RIKEN cDNA C230014O12 gene	-0.081	-0.02	-4.798	-4.312	-0.061	-0.486	-0.2735
mMC022561	sema domain, immunoglobulin domain (Ig), and GPI membrane anchor, (semaphorin) 7A	-1.094	-0.741	-3.081	-2.883	-0.353	-0.198	-0.2755
mMC016904	schlafen 1	0.372	1.235	2.035	1.724	-0.863	0.311	-0.276
mMC006039	RIKEN cDNA 3021401C12 gene	1.344	2.136	0.832	0.601	-0.792	0.231	-0.2805
mMC015410	thioredoxin domain containing 8	0.474	0.628	2.127	2.535	-0.154	-0.408	-0.281
mMC020388	sal-like 1 (Drosophila)	0.459	0.723	0.717	1.017	-0.264	-0.3	-0.282
mMR027168	oxidized low density lipoprotein (lectin-like) receptor 1	0.069	0.654	2.384	2.372	-0.585	0.012	-0.2865
mMC017232	CDC42 effector protein (Rho GTPase binding) 1	2.12	3.168	0.766	0.292	-1.048	0.474	-0.287
mMC009661	CCAAT/enhancer binding protein (C/EBP), gamma	-0.771	-0.543	-2.866	-2.516	-0.228	-0.35	-0.289
mMC021438	UDP glucuronosyltransferase 1 family, polypeptide A1	-0.189	-0.135	-4.016	-3.492	-0.054	-0.524	-0.289
mMO035930	adenylate cyclase 3	-0.757	-0.194	-3.185	-3.169	-0.563	-0.016	-0.2895
mMC024390	bicaudal D homolog 1 (Drosophila)	-0.725	-0.73	-4.029	-3.444	0.005	-0.585	-0.29
mMC018631	inositol 1,4,5-trisphosphate 3-kinase B	0.868	1.135	2.033	2.352	-0.267	-0.319	-0.293
mMC015455	RIKEN cDNA 1700030C14 gene	0.936	0.838	1.025	1.709	0.098	-0.684	-0.293
mMC002655	nuclear factor of kappa light polypeptide gene enhancer in B-cells inhibitor, zeta	3.901	4.21	4.931	5.209	-0.309	-0.278	-0.2935
mMR030729	RIKEN cDNA 2700019D07 gene	0.117	0.382	1.82	2.143	-0.265	-0.323	-0.294
mMR029574	bone morphogenetic protein receptor, type 1B	-0.31	-0.104	-1.711	-1.322	-0.206	-0.389	-0.2975
mMC001839	structural maintenace of chromosomes 1B	0.356	0.58	2.016	2.396	-0.224	-0.38	-0.302
mMC006690	RIKEN cDNA 9630045H20 gene	-1.049	-0.602	-3.361	-3.204	-0.447	-0.157	-0.302
mMC010298	olfactory receptor 1346	-0.234	-0.022	-2.853	-2.46	-0.212	-0.393	-0.3025
mMC006596	GTPase, IMAP family member 6	1.006	1.429	1.82	2.003	-0.423	-0.183	-0.303
mMC007166	nitric oxide synthase 3, endothelial cell	-0.557	-0.263	-2.755	-2.441	-0.294	-0.314	-0.304
mMC020859	cathepsin J	-0.525	-0.088	-2.123	-1.951	-0.437	-0.172	-0.3045
mMC002400	RIKEN cDNA 8030443L12 gene	0.534	0.721	1.619	2.042	-0.187	-0.423	-0.305
mMC001694	pleckstrin homology-like domain, family A, member 1	2.61	3.023	3.554	3.753	-0.413	-0.199	-0.306
mMC012698	RIKEN cDNA 4930506F14 gene	-0.285	-0.011	-2.483	-2.14	-0.274	-0.343	-0.3085
mMC022494	casein beta	-0.743	-0.424	-3.866	-3.563	-0.319	-0.303	-0.311
mMC014802	RIKEN cDNA 1110062M06 gene	-0.782	-0.378	-4.359	-4.141	-0.404	-0.218	-0.311
mMC004493	interferon-stimulated protein	0.02	0.623	2.461	2.482	-0.603	-0.021	-0.312
mMC007427	chemokine (C-C motif) ligand 12	1.832	2.558	1.882	1.781	-0.726	0.101	-0.3125
mMC015542	RIKEN cDNA 9430087J23 gene	-0.613	-0.425	-2.616	-2.175	-0.188	-0.441	-0.3145
mMC025886	E2F transcription factor 8	-0.62	-0.307	-2.192	-1.875	-0.313	-0.317	-0.315
mMC017136	RIKEN cDNA 4930583C14 gene	2.377	2.837	1.209	1.379	-0.46	-0.17	-0.315
mMR028669	glucagon-like peptide 2 receptor	-0.186	-0.061	-2.235	-1.727	-0.125	-0.508	-0.3165
mMC025661	calpain 10	-2.002	-1.196	-0.329	-0.499	-0.806	0.17	-0.318
mMR028818	tropomyosin 3, gamma	-0.772	-0.777	-2.641	-1.998	0.005	-0.643	-0.319
mMC005704	RIKEN cDNA 2700062C07 gene	-0.684	-0.031	-2.576	-2.588	-0.653	0.012	-0.3205
mMR031198	PHD finger protein 11	0.508	1.009	1.411	1.554	-0.501	-0.143	-0.322
mMC015323	early growth response 4	0.449	0.889	2.696	2.901	-0.44	-0.205	-0.3225
mMC023238	tetratricopeptide repeat domain 5	-0.508	-0.065	-3.389	-3.187	-0.443	-0.202	-0.3225
mMC013685	DNA segment, Chr 11, ERATO Doi 759, expressed	0.246	1.169	2.284	2.009	-0.923	0.275	-0.324
mMC013582	RIKEN cDNA A130086G11 gene	1.567	2.308	1.648	1.558	-0.741	0.09	-0.3255
mMC008007	RIKEN cDNA 2310028N02 gene	-1.106	-0.491	-3.658	-3.617	-0.615	-0.041	-0.328
mMR030117	solute carrier family 1 (neuronal/epithelial high affinity glutamate transporter, system Xag), membe	1.696	1.655	1.617	2.315	0.041	-0.698	-0.3285
mMC015926	RIKEN cDNA A730093L10 gene	0.604	0.843	1.681	2.102	-0.239	-0.421	-0.33
mMC016755	fatty acid desaturase domain family, member 6	-0.983	-0.256	-2.555	-2.619	-0.727	0.064	-0.3315
mMC015297	RIKEN cDNA 1110059G02 gene	1.875	2.708	1.228	1.059	-0.833	0.169	-0.332
mMC016452	RIKEN cDNA A230106M20 gene	0.311	0.248	1.907	2.638	0.063	-0.731	-0.334
mMR027184	RIKEN cDNA A630038E17 gene	-1.114	-0.996	-2.136	-1.586	-0.118	-0.55	-0.334
mMC007722	tryptophan hydroxylase 2	-0.566	-0.279	-3.365	-2.981	-0.287	-0.384	-0.3355
mMC021881	nuclear receptor subfamily 4, group A, member 1	0.323	0.43	2.257	2.832	-0.107	-0.575	-0.341
mMC015210	hydroxy-delta-5-steroid dehydrogenase, 3 beta- and steroid delta-isomerase 1	-0.231	-0.338	-4.728	-3.938	0.107	-0.79	-0.3415
mMC002843	EST AA407452	1.146	1.588	2.184	2.425	-0.442	-0.241	-0.3415
mMC004002	RIKEN cDNA 4922503N01 gene	-0.967	-0.321	-2.423	-2.386	-0.646	-0.037	-0.3415
mMC006792	amphiregulin	2.976	3.591	4.503	4.576	-0.615	-0.073	-0.344
mMC001827	secretin receptor	0.326	0.447	1.666	2.233	-0.121	-0.567	-0.344
mMC012597	nuclear factor of kappa light chain gene enhancer in B-cells inhibitor, alpha	0.467	0.721	3.248	3.684	-0.254	-0.436	-0.345
mMC008106	RIKEN cDNA A430110L20 gene	-0.455	-0.048	-3.607	-3.324	-0.407	-0.283	-0.345
mMC016286	gulonolactone (L-) oxidase	-0.569	-0.07	-2.43	-2.236	-0.499	-0.194	-0.3465
mMC015426	baculoviral IAP repeat-containing 3	1.564	2.058	1.698	1.902	-0.494	-0.204	-0.349
mMC025958	sushi-repeat-containing protein, X-linked 2	-1.038	-0.074	-1.809	-2.075	-0.964	0.266	-0.349
mMC012294	formin binding protein 1	-0.796	-0.022	-1.939	-2.015	-0.774	0.076	-0.349
mMC011751	butyrophilin, subfamily 1, member A1	-0.817	-0.132	-2.76	-2.747	-0.685	-0.013	-0.349
mMC015427	NADPH oxidase 1	1.832	2.268	1.346	1.61	-0.436	-0.264	-0.35
mMC012185	cyclin-dependent kinase 5, regulatory subunit (p35) 1	1.572	2.67	1.732	1.336	-1.098	0.396	-0.351
mMC006074	X-ray repair complementing defective repair in Chinese hamster cells 3	-1.12	-0.648	-2.346	-2.115	-0.472	-0.231	-0.3515
mMC018436	inhibin beta-A	1.482	1.628	1.869	2.426	-0.146	-0.557	-0.3515
mMR026322	RIKEN cDNA 9030624G23 gene	-0.665	-0.202	-2.481	-2.232	-0.463	-0.249	-0.356
mMR027229	androgen binding protein delta	-0.335	-0.208	-2.667	-2.079	-0.127	-0.588	-0.3575
mMC006282	Tnf receptor-associated factor 1	2.987	3.359	0.895	1.238	-0.372	-0.343	-0.3575
mMC005678	Rap guanine nucleotide exchange factor (GEF) 2	1.684	2.532	0.894	0.771	-0.848	0.123	-0.3625
mMC010290	methyl-CpG binding domain protein 4	-0.601	-0.552	-3.581	-2.904	-0.049	-0.677	-0.363
mMC023120	camello-like 5	1.176	2.031	0.664	0.539	-0.855	0.125	-0.365
mMC009886	sprouty homolog 1 (Drosophila)	3.671	4.83	2.727	2.3	-1.159	0.427	-0.366
mMC007031	interferon-induced protein 44	0.566	1.411	2.099	1.987	-0.845	0.112	-0.3665
mMC017279	schlafen 4	1.382	2.169	2.333	2.281	-0.787	0.052	-0.3675
mMC008604	nuclear factor of kappa light chain gene enhancer in B-cells inhibitor, beta	1.343	1.671	2.412	2.823	-0.328	-0.411	-0.3695
mMC022171	metallothionein 1	1.011	2.061	1.252	0.942	-1.05	0.31	-0.37
mMC000930	period homolog 3 (Drosophila)	-1.167	-0.573	-2.064	-1.91	-0.594	-0.154	-0.374
mMR028442	denticleless homolog (Drosophila)	-0.356	-0.338	-2.278	-1.546	-0.018	-0.732	-0.375
mMR029113	tripartite motif protein 9	-0.937	-0.621	-2.581	-2.145	-0.316	-0.436	-0.376
mMR029240	guanylate nucleotide binding protein 4	0.106	0.962	2.187	2.083	-0.856	0.104	-0.376
mMC021234	RIKEN cDNA 5330439J01 gene	-0.517	-0.319	-3.458	-2.901	-0.198	-0.557	-0.3775
mMC024415	hect domain and RLD 5	1.974	2.605	1.991	2.117	-0.631	-0.126	-0.3785
mMC024714	mucolipin 1	2.783	3.421	0.161	0.283	-0.638	-0.122	-0.38
mMC018774	RIKEN cDNA 2610528A11 gene	-0.581	-0.292	-2.94	-2.469	-0.289	-0.471	-0.38
mMC019809	dual specificity phosphatase 14	0.543	0.11	1.926	3.121	0.433	-1.195	-0.381
mMC012347	src homology 2 domain-containing transforming protein D	0.321	0.341	1.511	2.254	-0.02	-0.743	-0.3815
mMC016605	tumor necrosis factor	0.18	0.36	4.062	4.651	-0.18	-0.589	-0.3845
mMC002178	tectorin alpha	-0.964	-0.409	-2.629	-2.415	-0.555	-0.214	-0.3845
mMC007830	regulator of G-protein signaling 18	-1.237	-0.673	-2.315	-2.102	-0.564	-0.213	-0.3885
mMR027361	RIKEN cDNA 5031420N21 gene	-0.685	-0.325	-2.088	-1.669	-0.36	-0.419	-0.3895
mMO036349	protease, serine, 3	-0.092	-0.05	-3.003	-2.263	-0.042	-0.74	-0.391
mMR029602	RIKEN cDNA E430029J22 gene	0.101	1.108	2.314	2.09	-1.007	0.224	-0.3915
mMR030864	DEAD (Asp-Glu-Ala-Asp) box polypeptide 58	0.07	0.677	2.197	2.38	-0.607	-0.183	-0.395
mMC024651	early growth response 2	0.183	0.885	4.516	4.605	-0.702	-0.089	-0.3955
mMC014711	solute carrier family 35, member B2	0.534	0.68	1.653	2.305	-0.146	-0.652	-0.399
mMC009824	immunity-related GTPase family, M	0.728	1.633	2.32	2.216	-0.905	0.104	-0.4005
mMC023929	predicted gene, EG330776	-0.275	-0.305	-4.281	-3.449	0.03	-0.832	-0.401
mMC022593	chemokine (C-X-C motif) ligand 2	1.474	1.739	5.28	5.817	-0.265	-0.537	-0.401
mMC020306	angiogenin, ribonuclease A family, member 4	-0.828	-0.312	-2.193	-1.905	-0.516	-0.288	-0.402
mMC021528	N-acylsphingosine amidohydrolase 3-like	1.075	1.256	2.053	2.683	-0.181	-0.63	-0.4055
mMC015135	CD69 antigen	2.928	3.508	4.272	4.511	-0.58	-0.239	-0.4095
mMC003759	RAB11 family interacting protein 1 (class I)	2.542	2.976	0.643	1.029	-0.434	-0.386	-0.41
mMR028612	interferon inducible GTPase 1	0.021	0.902	3.218	3.16	-0.881	0.058	-0.4115
mMC003011	v-maf musculoaponeurotic fibrosarcoma oncogene family, protein K (avian)	0.457	0.635	2.106	2.752	-0.178	-0.646	-0.412
mMC011378	thyroid transcription factor 1	0.382	0.841	2.679	3.047	-0.459	-0.368	-0.4135
mMR026226	bromodomain, testis-specific	-0.541	-0.198	-2.693	-2.202	-0.343	-0.491	-0.417
mMC013194	microrchidia 2B	-0.28	-0.201	-5.002	-4.24	-0.079	-0.762	-0.4205
mMC017013	zinc finger CCCH type containing 12C	2.83	3.067	2.659	3.263	-0.237	-0.604	-0.4205
mMC022009	RIKEN cDNA C030043A13 gene	-0.569	-0.317	-3.296	-2.706	-0.252	-0.59	-0.421
mMC006259	human immunodeficiency virus type I enhancer binding protein 3	2.347	3.249	2.208	2.155	-0.902	0.053	-0.4245
mMC018805	cDNA sequence BC030867	-0.564	-0.53	-1.965	-1.149	-0.034	-0.816	-0.425
mMC005508	thymidylate kinase family LPS-inducible member	1.288	2.37	4.592	4.363	-1.082	0.229	-0.4265
mMR029958	microtubule-associated protein, RP/EB family, member 2	-0.047	-0.016	-2.866	-2.04	-0.031	-0.826	-0.4285
mMC024543	RIKEN cDNA E030011O05 gene	-0.868	-0.34	-3.65	-3.318	-0.528	-0.332	-0.43
mMC013390	inhibitor of kappaB kinase beta	1.362	2.11	0.796	0.909	-0.748	-0.113	-0.4305
mMC022908	DnaJ (Hsp40) homolog, subfamily B, member 10	0.746	0.755	1.492	2.346	-0.009	-0.854	-0.4315
mMC022585	cDNA sequence BC062109	-1.536	-0.834	-3.096	-2.934	-0.702	-0.162	-0.432
mMC011522	endothelin 1	2.575	4.07	1.211	0.58	-1.495	0.631	-0.432
mMC016279	5'-nucleotidase, cytosolic III	0.51	0.945	2.318	2.748	-0.435	-0.43	-0.4325
mMC013279	RIKEN cDNA 4732474O15 gene	1.417	2.076	0.347	0.554	-0.659	-0.207	-0.433
mMC021814	histone cluster 1, H3f	0.301	1.117	2.464	2.516	-0.816	-0.052	-0.434
mMC013715	chemokine (C-X-C motif) ligand 10	1.227	1.51	5.495	6.085	-0.283	-0.59	-0.4365
mMA035653	gon-4-like (C.elegans)	-0.486	-0.015	-2.356	-1.949	-0.471	-0.407	-0.439
mMC015250	RIKEN cDNA 5430405N12 gene	2.555	3.039	0.47	0.866	-0.484	-0.396	-0.44
mMR026606	interferon-related developmental regulator 1	0.282	0.341	3.118	3.94	-0.059	-0.822	-0.4405
mMC022884	fem-1 homolog c (C.elegans)	1.136	0.912	0.995	2.106	0.224	-1.111	-0.4435
mMC017799	jagged 2	-0.809	-0.145	-3.458	-3.234	-0.664	-0.224	-0.444
mMR029605	X-linked lymphocyte-regulated 4C	-0.761	-0.382	-4.156	-3.645	-0.379	-0.511	-0.445
mMC010958	matrix metallopeptidase 24	-0.055	-0.323	-3.647	-2.489	0.268	-1.158	-0.445
mMC016018	RIKEN cDNA 5730557B15 gene	1.122	1.294	1.336	2.058	-0.172	-0.722	-0.447
mMC024286	spermatogenesis associated 5-like 1	0.757	0.731	1.395	2.317	0.026	-0.922	-0.448
mMC021826	nucleoporin 54	1.213	2.084	0.621	0.647	-0.871	-0.026	-0.4485
mMR028981	olfactory receptor 1433	-0.533	-0.186	-4.017	-3.464	-0.347	-0.553	-0.45
mMC007052	guanylate nucleotide binding protein 5	2.68	3.85	3.355	3.086	-1.17	0.269	-0.4505
mMC017324	a disintegrin-like and metallopeptidase (reprolysin type) with thrombospondin type 1 motif, 7	1.878	2.435	1.54	1.885	-0.557	-0.345	-0.451
mMR027562	interferon activated gene 205	0.077	1.165	3.162	2.976	-1.088	0.186	-0.451
mMA032762	interferon activated gene 205	0.385	1.452	2.194	2.034	-1.067	0.16	-0.4535
mMR001366	reproductive homeobox 4B	0.137	0.117	1.322	2.25	0.02	-0.928	-0.454
mMC021609	ring finger and FYVE like domain containing protein	1.172	1.43	1.413	2.069	-0.258	-0.656	-0.457
mMC015797	dual specificity phosphatase 1	2.139	2.323	3.654	4.385	-0.184	-0.731	-0.4575
mMC011682	tumor necrosis factor, alpha-induced protein 2	1.32	1.815	2.819	3.243	-0.495	-0.424	-0.4595
mMC017562	receptor (TNFRSF)-interacting serine-threonine kinase 2	1.334	1.941	1.717	2.03	-0.607	-0.313	-0.46
mMR028592	regulator of G-protein signaling 1	0.723	0.708	2.474	3.41	0.015	-0.936	-0.4605
mMC019338	protein tyrosine phosphatase 4a2	-0.868	-0.283	-3.545	-3.207	-0.585	-0.338	-0.4615
mMA034482	tumor necrosis factor, alpha-induced protein 2	0.204	0.712	2.745	3.161	-0.508	-0.416	-0.462
mMR030594	guanylate nucleotide binding protein 5	0.093	1.116	3.984	3.889	-1.023	0.095	-0.464
mMC023244	ATPase type 13A4	0.601	0.514	1.575	2.592	0.087	-1.017	-0.465
mMR030504	chaperone, ABC1 activity of bc1 complex like (S. pombe)	0.01	0.406	2.312	2.846	-0.396	-0.534	-0.465
mMC010162	activity regulated cytoskeletal-associated protein	0.47	0.483	2.162	3.08	-0.013	-0.918	-0.4655
mMR030107	zinc finger and BTB domain containing 10	3.227	3.724	1.001	1.441	-0.497	-0.44	-0.4685
mMC017084	RIKEN cDNA 1700016G22 gene	0.73	0.807	1.966	2.83	-0.077	-0.864	-0.4705
mMC018283	caspase recruitment domain 4	0.739	1.793	2.154	2.043	-1.054	0.111	-0.4715
mMC012207	chemokine (C-C motif) ligand 4	2.87	3.414	3.145	3.546	-0.544	-0.401	-0.4725
mMC005764	chemokine (C-C motif) ligand 7	2.731	3.396	1.522	1.802	-0.665	-0.28	-0.4725
mMC022276	RIKEN cDNA 4930401A07 gene	-0.555	-0.286	-2.013	-1.336	-0.269	-0.677	-0.473
mMC004606	RIKEN cDNA 4933407O12 gene	0.502	0.42	0.972	2.003	0.082	-1.031	-0.4745
mMA031804	PHD finger protein 20-like 1	2.149	3.126	0.666	0.644	-0.977	0.022	-0.4775
mMC002112	proviral integration site 3	1.028	1.057	2.526	3.456	-0.029	-0.93	-0.4795
mMC013096	interleukin 23, alpha subunit p19	3.264	3.966	4.708	4.966	-0.702	-0.258	-0.48
mMC007844	cDNA sequence BC031441	1.184	2.089	0.928	0.988	-0.905	-0.06	-0.4825
mMR001416	syntaxin 1B1	0.183	0.263	1.232	2.118	-0.08	-0.886	-0.483
mMC009123	potassium voltage-gated channel, Isk-related family, member 1-like	0.371	0.703	1.368	2.01	-0.332	-0.642	-0.487
mMC004362	golgi reassembly stacking protein 1	-0.497	-0.009	-2.243	-1.757	-0.488	-0.486	-0.487
mMC009905	kelch-like 25 (Drosophila)	0.987	1.776	2.006	2.203	-0.789	-0.197	-0.493
mMC015409	tumor necrosis factor (ligand) superfamily, member 9	1.866	2.474	3.39	3.772	-0.608	-0.382	-0.495
mMC018948	ganglioside-induced differentiation-associated-protein 10	1.372	2.013	1.898	2.248	-0.641	-0.35	-0.4955
mMC012044	TRAF type zinc finger domain containing 1	0.276	0.919	1.678	2.033	-0.643	-0.355	-0.499
mMC002032	ring finger protein 151	0.621	1.13	2.167	2.656	-0.509	-0.489	-0.499
mMA034777	guanine nucleotide binding protein, beta 5	-0.407	-0.244	-3.269	-2.433	-0.163	-0.836	-0.4995
mMC008492	otoraplin	1.624	2.252	0.308	0.682	-0.628	-0.374	-0.501
mMC024746	guanylate nucleotide binding protein 2	0.485	1.441	3.419	3.466	-0.956	-0.047	-0.5015
mMR028894	keratin associated protein 16-7	0.192	0.778	0.328	0.746	-0.586	-0.418	-0.502
mMR027806	cadherin 3	-1.271	-0.559	-2.704	-2.411	-0.712	-0.293	-0.5025
mMC008894	Fas (TNF receptor superfamily member)	1.876	2.404	0.271	0.748	-0.528	-0.477	-0.5025
mMR026724	expressed sequence AI553587	0.412	1.726	4.244	3.935	-1.314	0.309	-0.5025
mMC001757	RIKEN cDNA 4930500F04 gene	0.367	1.143	1.786	2.018	-0.776	-0.232	-0.504
mMC021708	tripartite motif-containing 36	0.248	1.134	2.586	2.708	-0.886	-0.122	-0.504
mMR030996	ubiquitin-conjugating enzyme E2F (putative)	0.262	0.188	1.109	2.194	0.074	-1.085	-0.5055
mMR001391	ubiquitously expressed transcript	0.268	0.43	1.168	2.019	-0.162	-0.851	-0.5065
mMC001549	RIKEN cDNA C030044C12 gene	-2.168	-1.194	-1.502	-1.459	-0.974	-0.043	-0.5085
mMO035616	glucocorticoid induced transcript 1	0.819	0.533	1.123	2.426	0.286	-1.303	-0.5085
mMC008586	creatine kinase, brain	-1.716	-1.461	-3.543	-2.778	-0.255	-0.765	-0.51
mMA032203	coiled-coil domain containing 80	1.567	2.187	0.046	0.449	-0.62	-0.403	-0.5115
mMC020546	RIKEN cDNA 1700008O03 gene	-1.088	-0.255	-3.763	-3.572	-0.833	-0.191	-0.512
mMC018611	activating transcription factor 4	0.868	0.993	1.317	2.222	-0.125	-0.905	-0.515
mMC017216	TSC22 domain family, member 1	3.058	3.864	3.423	3.648	-0.806	-0.225	-0.5155
mMC012813	B-cell translocation gene 2, anti-proliferative	3.142	3.804	3.355	3.725	-0.662	-0.37	-0.516
mMC002326	RIKEN cDNA 4833416J08 gene	0.361	0.666	1.408	2.135	-0.305	-0.727	-0.516
mMC025187	three prime repair exonuclease 1	1.098	1.821	2.417	2.726	-0.723	-0.309	-0.516
mMA034034	lysosomal membrane glycoprotein 2	-2.395	-1.655	-0.509	-0.213	-0.74	-0.296	-0.518
mMR027807	transducin-like enhancer of split 1, homolog of Drosophila E(spl)	-0.594	-0.135	-2.375	-1.796	-0.459	-0.579	-0.519
mMC021990	lymphocyte antigen 6 complex, locus K	-1.093	-0.43	-4.51	-4.135	-0.663	-0.375	-0.519
mMR030237	nuclear factor of activated T-cells 5	0.139	0.555	1.386	2.009	-0.416	-0.623	-0.5195
mMR030023	SEC24 related gene family, member A (S. cerevisiae)	0.145	0.261	1.416	2.341	-0.116	-0.925	-0.5205
mMC018490	transmembrane protein 39a	1.434	2.345	0.798	0.931	-0.911	-0.133	-0.522
mMC013067	RIKEN cDNA E130006N16 gene	0.208	0.672	1.465	2.051	-0.464	-0.586	-0.525
mMR028708	phytanoyl-CoA hydroxylase interacting protein-like	-0.36	-0.144	-2.702	-1.862	-0.216	-0.84	-0.528
mMC025727	small proline-rich protein 2I	1.789	2.089	0.52	1.278	-0.3	-0.758	-0.529
mMC010723	RIKEN cDNA 9930017N22 gene	0.965	2.155	0.742	0.615	-1.19	0.127	-0.5315
mMC004200	RIKEN cDNA 3110043O21 gene	0.947	1.2	1.584	2.395	-0.253	-0.811	-0.532
mMA034872	PR domain containing 1, with ZNF domain	0.316	0.893	3.058	3.546	-0.577	-0.488	-0.5325
mMC020350	glucocorticoid induced transcript 1	0.425	0.735	1.311	2.068	-0.31	-0.757	-0.5335
mMA034258	TG interacting factor	0.523	0.269	2.376	3.697	0.254	-1.321	-0.5335
mMC014701	interleukin 1 alpha	2.623	3.237	5.305	5.76	-0.614	-0.455	-0.5345
mMC018873	integrin beta 5	0.12	0.841	0.28	0.632	-0.721	-0.352	-0.5365
mMC011115	caspase recruitment domain family, member 15	2.261	3.276	2.872	2.936	-1.015	-0.064	-0.5395
mMC021239	sperm associated antigen 9	0.279	0.723	1.493	2.134	-0.444	-0.641	-0.5425
mMC007125	RIKEN cDNA A630081D01 gene	1.447	2.578	2.998	2.954	-1.131	0.044	-0.5435
mMC013468	nuclear protein 1	1.414	2.376	1.29	1.419	-0.962	-0.129	-0.5455
mMC001692	RIKEN cDNA 9630026M06 gene	1.116	1.817	2.84	3.23	-0.701	-0.39	-0.5455
mMR029914	DEAD (Asp-Glu-Ala-Asp) box polypeptide 5	0.163	0.191	1.06	2.137	-0.028	-1.077	-0.5525
mMC002631	jagged 1	1.439	2.647	0.601	0.5	-1.208	0.101	-0.5535
mMC018289	phosphofructokinase, platelet	-0.21	-0.256	-3.811	-2.658	0.046	-1.153	-0.5535
mMC019932	acyl-CoA synthetase long-chain family member 1	0.684	1.255	1.818	2.36	-0.571	-0.542	-0.5565
mMC024027	RIKEN cDNA 5330420P17 gene	-0.238	-0.081	-2.411	-1.447	-0.157	-0.964	-0.5605
mMA034751	syntaxin 11	0.15	0.233	1.438	2.481	-0.083	-1.043	-0.563
mMC010490	TRH-degrading enzyme	-0.729	-0.084	-3.95	-3.469	-0.645	-0.481	-0.563
mMC019797	solute carrier family 28 (sodium-coupled nucleoside transporter), member 2	0.351	0.824	1.613	2.273	-0.473	-0.66	-0.5665
mMC011991	T-cell specific GTPase	0.447	1.561	2.917	2.936	-1.114	-0.019	-0.5665
mMC010797	RIKEN cDNA D330017J20 gene	1.617	2.33	0.25	0.674	-0.713	-0.424	-0.5685
mMC015629	RIKEN cDNA C330006P03 gene	0.741	1.096	1.253	2.036	-0.355	-0.783	-0.569
mMC016450	interleukin 10 receptor, alpha	0.916	1.67	1.643	2.036	-0.754	-0.393	-0.5735
mMC016284	RIKEN cDNA 2810433D01 gene	1.432	2.212	0.617	0.992	-0.78	-0.375	-0.5775
mMC002279	RIKEN cDNA D230039L06 gene	0.686	1.148	1.52	2.214	-0.462	-0.694	-0.578
mMC024035	pleckstrin homology-like domain, family B, member 1	0.243	1.098	2.343	2.647	-0.855	-0.304	-0.5795
mMA033647	GRAM domain containing 1A	0.113	0.421	1.385	2.236	-0.308	-0.851	-0.5795
mMR028645	solute carrier organic anion transporter family, member 1a1	-0.527	-0.166	-2.197	-1.397	-0.361	-0.8	-0.5805
mMR027576	MARCKS-like 1	0.679	1.547	3.246	3.549	-0.868	-0.303	-0.5855
mMC024492	arrestin domain containing 4	0.104	0.562	1.808	2.524	-0.458	-0.716	-0.587
mMC019157	cDNA sequence BC021438	0.282	0.921	1.625	2.16	-0.639	-0.535	-0.587
mMC003744	kinesin light chain 2	1.306	1.626	1.896	2.751	-0.32	-0.855	-0.5875
mMC004270	RIKEN cDNA 2700088M07 gene	0.284	0.699	1.312	2.072	-0.415	-0.76	-0.5875
mMC013271	selectin, endothelial cell	2.653	3.808	1.982	2.004	-1.155	-0.022	-0.5885
mMC024978	peptidylprolyl isomerase domain and WD repeat containing 1	-0.982	-0.349	-3.441	-2.897	-0.633	-0.544	-0.5885
mMC008530	RIKEN cDNA 4930439A04 gene	1.205	2.102	0.845	1.129	-0.897	-0.284	-0.5905
mMR027108	tetratricopeptide repeat, ankyrin repeat and coiled-coil containing 2	0.152	0.435	1.145	2.043	-0.283	-0.898	-0.5905
mMA032581	nuclear receptor subfamily 1, group H, member 5	-3.407	-2.329	-0.488	-0.382	-1.078	-0.106	-0.592
mMC013820	cDNA sequence BC065085	1.06	1.024	1.331	2.558	0.036	-1.227	-0.5955
mMC002810	FCH and double SH3 domains 2	0.728	2.064	0.753	0.609	-1.336	0.144	-0.596
mMC004718	RIKEN cDNA 2310005C01 gene	0.158	0.639	1.977	2.688	-0.481	-0.711	-0.596
mMA034042	2'-5' oligoadenylate synthetase-like 1	0.527	1.017	3.354	4.057	-0.49	-0.703	-0.5965
mMC002907	AMP deaminase 3	1.966	3.296	0.678	0.543	-1.33	0.135	-0.5975
mMC023992	RIKEN cDNA 5530400B01 gene	0.397	1.149	2.481	2.925	-0.752	-0.444	-0.598
mMC010767	WW domain containing E3 ubiquitin protein ligase 1	-1.141	-0.891	-4.093	-3.146	-0.25	-0.947	-0.5985
mMC002797	RIKEN cDNA 1200009I06 gene	1.364	2.215	0.549	0.904	-0.851	-0.355	-0.603
mMC007394	nuclear factor of kappa light chain gene enhancer in B-cells 1, p105	1.836	2.597	0.884	1.329	-0.761	-0.445	-0.603
mMC016418	neurogenic differentiation 1	-0.058	-0.014	-3.547	-2.385	-0.044	-1.162	-0.603
mMC017259	kinectin 1	1.064	2.278	0.245	0.238	-1.214	0.007	-0.6035
mMC006438	protein phosphatase 1K (PP2C domain containing)	0.87	2.05	1.374	1.408	-1.18	-0.034	-0.607
mMC002236	RIKEN cDNA 4930428B07 gene	0.068	0.937	2.083	2.428	-0.869	-0.345	-0.607
mMC005900	cDNA sequence BC006779	1.625	2.483	2.733	3.092	-0.858	-0.359	-0.6085
mMC007645	Bcl2 modifying factor	-1.48	-0.785	-3.186	-2.661	-0.695	-0.525	-0.61
mMC021725	zinc finger protein 719	0.656	1.609	1.748	2.019	-0.953	-0.271	-0.612
mMR001431	interleukin 1 alpha	1.308	1.972	5.764	6.327	-0.664	-0.563	-0.6135
mMC002577	protocadherin 8	1.452	2.149	0.161	0.693	-0.697	-0.532	-0.6145
mMC017275	RIKEN cDNA 4930412F09 gene	3.527	4.274	1.205	1.693	-0.747	-0.488	-0.6175
mMC013035	interferon regulatory factor 4	1.82	2.992	1.587	1.65	-1.172	-0.063	-0.6175
mMC011596	syntaxin 11	1.336	2.042	1.292	1.822	-0.706	-0.53	-0.618
mMC011181	RIKEN cDNA B830007D08 gene	1.629	2.477	1.078	1.47	-0.848	-0.392	-0.62
mMC024302	zinc finger protein 93	-1.011	-0.247	-3.358	-2.882	-0.764	-0.476	-0.62
mMC007372	gene trap locus F3a	0.191	0.087	0.672	2.017	0.104	-1.345	-0.6205
mMC004740	RIKEN cDNA 4930509G22 gene	0.781	1.486	1.775	2.313	-0.705	-0.538	-0.6215
mMC002505	protein tyrosine phosphatase, receptor type, G	2.829	3.488	0.695	1.281	-0.659	-0.586	-0.6225
mMC018964	RIKEN cDNA 4930524B15 gene	1.66	2.77	0.302	0.437	-1.11	-0.135	-0.6225
mMC025625	erythroid differentiation regulator 1	1.299	2.51	1.161	1.198	-1.211	-0.037	-0.624
mMC013933	c-mer proto-oncogene tyrosine kinase	-2.315	-0.978	-1.122	-1.209	-1.337	0.087	-0.625
mMC001871	Jun oncogene	0.962	1.464	1.874	2.641	-0.502	-0.767	-0.6345
mMC010143	RIKEN cDNA 1700029G01 gene	2.107	3.299	1.117	1.195	-1.192	-0.078	-0.635
mMC018000	Cbp/p300-interacting transactivator, with Glu/Asp-rich carboxy-terminal domain, 2	1.358	2.12	2.969	3.477	-0.762	-0.508	-0.635
mMC012204	solute carrier family 15 (H+/peptide transporter), member 2	0.263	0.747	1.355	2.145	-0.484	-0.79	-0.637
mMR026842	interferon-induced protein with tetratricopeptide repeats 3	0.247	0.609	3.111	4.025	-0.362	-0.914	-0.638
mMC021028	RIKEN cDNA 2310007F04 gene	-0.965	-0.138	-2.617	-2.162	-0.827	-0.455	-0.641
mMC009497	optineurin	0.377	0.779	1.169	2.05	-0.402	-0.881	-0.6415
mMA033991	TSC22 domain family, member 1	0.2	0.708	4.005	4.781	-0.508	-0.776	-0.642
mMC012563	growth arrest and DNA-damage-inducible 45 gamma	0.863	0.929	2.121	3.349	-0.066	-1.228	-0.647
mMC010020	cAMP responsive element binding protein 3-like 4	0.951	1.565	1.44	2.121	-0.614	-0.681	-0.6475
mMC002494	RAS, dexamethasone-induced 1	0.591	0.579	0.898	2.205	0.012	-1.307	-0.6475
mMA034606	activating transcription factor 4	0.59	0.768	1.171	2.29	-0.178	-1.119	-0.6485
mMC013644	WD repeat and SOCS box-containing 1	0.944	1.251	1.617	2.626	-0.307	-1.009	-0.658
mMR026532	expressed sequence AI553587	0.239	1.711	4.315	4.164	-1.472	0.151	-0.6605
mMR030429	nuclear receptor subfamily 1, group D, member 2	0.266	0.613	1.098	2.078	-0.347	-0.98	-0.6635
mMC020000	ATPase, H+ transporting, lysosomal V0 subunit C	1.023	2.108	0.22	0.465	-1.085	-0.245	-0.665
mMC005320	bactericidal/permeability-increasing protein-like 2	1.564	2.406	1.155	1.648	-0.842	-0.493	-0.6675
mMR027647	ankyrin repeat domain 57	0.005	0.562	1.86	2.645	-0.557	-0.785	-0.671
mMC023409	inhibitor of DNA binding 3	1.668	2.189	2.653	3.477	-0.521	-0.824	-0.6725
mMC007222	growth arrest and DNA-damage-inducible 45 alpha	2.078	2.592	3.558	4.389	-0.514	-0.831	-0.6725
mMC021575	Erbb2 interacting protein	0.059	1.031	1.658	2.043	-0.972	-0.385	-0.6785
mMC015428	MAX dimerization protein 1	1.805	2.501	2.905	3.582	-0.696	-0.677	-0.6865
mMC018474	transient receptor potential cation channel, subfamily M, member 3	-1.497	-0.762	-4.649	-4.009	-0.735	-0.64	-0.6875
mMC015619	RIKEN cDNA 3100002H20 gene	0.345	0.736	1.066	2.051	-0.391	-0.985	-0.688
mMC003577	coiled-coil domain containing 63	1.591	2.697	0.895	1.168	-1.106	-0.273	-0.6895
mMA031720	CD44 antigen	0.72	1.343	2.053	2.811	-0.623	-0.758	-0.6905
mMC009813	tumor necrosis factor (ligand) superfamily, member 4	1.626	2.796	1.34	1.554	-1.17	-0.214	-0.692
mMC020457	solute carrier family 25 (mitochondrial carrier, phosphate carrier), member 25	0.33	0.849	2.377	3.245	-0.519	-0.868	-0.6935
mMC021101	interferon-induced protein with tetratricopeptide repeats 3	0.149	0.772	2.956	3.726	-0.623	-0.77	-0.6965
mMC025715	RIKEN cDNA E030003E18 gene	0.378	1.297	0.28	0.759	-0.919	-0.479	-0.699
mMC008605	colony stimulating factor 1 (macrophage)	2.781	3.635	4.354	4.899	-0.854	-0.545	-0.6995
mMC010351	interleukin 10	1.296	1.471	4.657	5.885	-0.175	-1.228	-0.7015
mMC002633	tumor necrosis factor, alpha-induced protein 3	2.516	3.721	4.243	4.445	-1.205	-0.202	-0.7035
mMC001969	radical S-adenosyl methionine domain containing 2	0.835	2.335	3.292	3.201	-1.5	0.091	-0.7045
mMC010064	RIKEN cDNA 6030465E24 gene	1.127	2.103	0.423	0.861	-0.976	-0.438	-0.707
mMC005285	SAM domain, SH3 domain and nuclear localization signals, 1	2.076	2.972	1.378	1.899	-0.896	-0.521	-0.7085
mMC023606	integrin alpha 1	-1.201	-0.218	-3.107	-2.669	-0.983	-0.438	-0.7105
mMC012417	interferon-induced protein with tetratricopeptide repeats 2	1.186	2.559	4.535	4.584	-1.373	-0.049	-0.711
mMC007236	carbonic anhydrase 2	3.493	4.41	3.274	3.783	-0.917	-0.509	-0.713
mMC023315	Eph receptor A7	0.888	2.295	0.833	0.855	-1.407	-0.022	-0.7145
mMC006762	myxovirus (influenza virus) resistance 1	1.17	2.168	0.043	0.474	-0.998	-0.431	-0.7145
mMC000801	polo-like kinase 2 (Drosophila)	1.233	1.864	2.486	3.287	-0.631	-0.801	-0.716
mMC016609	antigen identified by monoclonal antibody Ki 67	0.007	0.967	1.638	2.112	-0.96	-0.474	-0.717
mMC006170	kit ligand	-2.5	-1.644	-0.682	-0.104	-0.856	-0.578	-0.717
mMR031135	ubiquitin-conjugating enzyme E2F (putative)	0.248	0.681	1.139	2.141	-0.433	-1.002	-0.7175
mMC007217	RIKEN cDNA A630077B13 gene	2.042	2.984	3.087	3.582	-0.942	-0.495	-0.7185
mMC008403	heparin-binding EGF-like growth factor	0.408	0.978	1.19	2.059	-0.57	-0.869	-0.7195
mMR028594	SAM domain, SH3 domain and nuclear localization signals, 1	0.024	0.721	1.778	2.522	-0.697	-0.744	-0.7205
mMR030202	caspase recruitment domain family, member 15	0.058	1.27	3.338	3.567	-1.212	-0.229	-0.7205
mMC006715	adrenomedullin	2.978	4.205	1.113	1.331	-1.227	-0.218	-0.7225
mMC012943	oncostatin M	0.048	0.049	2.446	3.891	-0.001	-1.445	-0.723
mMC017785	ring finger and FYVE like domain containing protein	1.666	2.321	0.306	1.104	-0.655	-0.798	-0.7265
mMR028593	CD44 antigen	0.793	1.149	3.106	4.205	-0.356	-1.099	-0.7275
mMC005045	zinc finger, SWIM domain containing 4	0.985	2.031	1.003	1.416	-1.046	-0.413	-0.7295
mMC009476	basic helix-loop-helix domain containing, class B2	0.23	0.679	1.155	2.166	-0.449	-1.011	-0.73
mMC022390	ERBB receptor feedback inhibitor 1	0.285	0.721	2.404	3.436	-0.436	-1.032	-0.734
mMC002179	rad and gem related GTP binding protein 2	1.82	2.775	0.556	1.07	-0.955	-0.514	-0.7345
mMC020602	MARCKS-like 1	0.724	1.19	2.824	3.828	-0.466	-1.004	-0.735
mMC019312	interferon activated gene 205	0.835	1.912	2.53	2.927	-1.077	-0.397	-0.737
mMC023295	myxovirus (influenza virus) resistance 1	0.462	1.588	3.567	3.918	-1.126	-0.351	-0.7385
mMC007797	tumor necrosis factor receptor superfamily, member 12a	0.174	0.085	1.097	2.668	0.089	-1.571	-0.741
mMC002087	LTV1 homolog (S. cerevisiae)	0.77	1.19	1.199	2.268	-0.42	-1.069	-0.7445
mMC011396	THAP domain containing 6	0.476	0.946	1.35	2.375	-0.47	-1.025	-0.7475
mMC009098	ankyrin repeat and BTB (POZ) domain containing 2	1.545	2.545	1.086	1.589	-1	-0.503	-0.7515
mMA032232	RIKEN cDNA 1110061O04 gene	0.318	0.669	1.411	2.573	-0.351	-1.162	-0.7565
mMR027196	mucosa associated lymphoid tissue lymphoma translocation gene 1	0.137	1.115	3.266	3.802	-0.978	-0.536	-0.757
mMA033671	syndecan binding protein (syntenin) 2	0.031	0.376	0.859	2.033	-0.345	-1.174	-0.7595
mMC006368	guanylate cyclase 2g	2.211	2.798	0.284	1.218	-0.587	-0.934	-0.7605
mMC008595	syndecan 4	0.905	1.964	1.626	2.088	-1.059	-0.462	-0.7605
mMC004477	HtrA serine peptidase 1	1.605	2.388	0.426	1.165	-0.783	-0.739	-0.761
mMC002697	transformed mouse 3T3 cell double minute 2	0.772	1.096	1.919	3.126	-0.324	-1.207	-0.7655
mMC013321	immediate early response 5	0.71	1.356	1.763	2.65	-0.646	-0.887	-0.7665
mMA032971	carbonic anhydrase 2	0.024	1.053	2.47	2.984	-1.029	-0.514	-0.7715
mMC019579	solute carrier family 1 (neuronal/epithelial high affinity glutamate transporter, system Xag), membe	0.35	0.716	1.08	2.258	-0.366	-1.178	-0.772
mMC002261	histone cluster 1, H4i	1.871	2.543	2.716	3.596	-0.672	-0.88	-0.776
mMC020123	RIKEN cDNA 1110038D17 gene	0.357	1.254	1.346	2.003	-0.897	-0.657	-0.777
mMC021590	bromodomain adjacent to zinc finger domain 1A	0.115	0.683	1.485	2.472	-0.568	-0.987	-0.7775
mMC010986	early growth response 1	4.184	5.258	5.269	5.755	-1.074	-0.486	-0.78
mMC025303	RIKEN cDNA 1110028C15 gene	0.338	1.154	1.752	2.503	-0.816	-0.751	-0.7835
mMA032888	CD44 antigen	0.615	1.248	2.668	3.606	-0.633	-0.938	-0.7855
mMC018551	ras homolog gene family, member B	2.419	3.482	0.193	0.706	-1.063	-0.513	-0.788
mMC009424	interleukin 15	1.308	2.72	1.336	1.519	-1.412	-0.183	-0.7975
mMC020519	CCR4 carbon catabolite repression 4-like (S. cerevisiae)	0.577	1.161	2.899	3.912	-0.584	-1.013	-0.7985
mMC023157	serine/threonine kinase 40	0.206	1.018	1.51	2.298	-0.812	-0.788	-0.8
mMC002083	coiled-coil domain containing 11	1.425	2.564	0.127	0.597	-1.139	-0.47	-0.8045
mMC025695	myxovirus (influenza virus) resistance 2	0.425	1.719	3.94	4.257	-1.294	-0.317	-0.8055
mMR028094	B-cell translocation gene 1, anti-proliferative	1.742	2.456	0.323	1.226	-0.714	-0.903	-0.8085
mMC014239	RIKEN cDNA 1110061O04 gene	1.203	2.027	1.238	2.033	-0.824	-0.795	-0.8095
mMC023123	pellino 1	0.366	1.142	2.424	3.271	-0.776	-0.847	-0.8115
mMA035016	latent transforming growth factor beta binding protein 1	0.022	0.441	1.592	2.797	-0.419	-1.205	-0.812
mMC017500	expressed sequence AA536749	-2.008	-0.799	-2.109	-1.688	-1.209	-0.421	-0.815
mMC015557	procollagen, type XXVII, alpha 1	2.006	3.177	1.588	2.052	-1.171	-0.464	-0.8175
mMC024630	chloride intracellular channel 4 (mitochondrial)	1.155	1.857	1.194	2.128	-0.702	-0.934	-0.818
mMO035493	nuclear receptor subfamily 1, group D, member 1	0.35	0.159	1.486	3.319	0.191	-1.833	-0.821
mMC023493	chloride intracellular channel 4 (mitochondrial)	0.224	1.549	1.717	2.047	-1.325	-0.33	-0.8275
mMR030652	suppressor of cytokine signaling 2	0.189	2.047	0.433	0.233	-1.858	0.2	-0.829
mMC008273	RIKEN cDNA 9030617O03 gene	1.768	2.807	2.039	2.672	-1.039	-0.633	-0.836
mMC004306	Down syndrome critical region homolog 1 (human)	1.035	1.529	1.768	2.951	-0.494	-1.183	-0.8385
mMC022967	RIKEN cDNA 4930431B09 gene	0.124	0.491	2.205	3.515	-0.367	-1.31	-0.8385
mMC014722	Rho GTPase activating protein 22	1.893	3.138	2.18	2.614	-1.245	-0.434	-0.8395
mMC008867	MARCKS-like 1	1.318	2.041	2.938	3.897	-0.723	-0.959	-0.841
mMC024116	purine-nucleoside phosphorylase	0.098	1.823	2.121	2.081	-1.725	0.04	-0.8425
mMC024447	histocompatibility 2, T region locus 23	0.558	2.173	0.197	0.268	-1.615	-0.071	-0.843
mMC020628	RIKEN cDNA A530045L16 gene	0.931	1.222	0.987	2.383	-0.291	-1.396	-0.8435
mMC002501	pore forming protein-like	0.189	1.369	1.73	2.24	-1.18	-0.51	-0.845
mMA032973	MOB1, Mps One Binder kinase activator-like 2C (yeast)	0.443	1.085	1.65	2.707	-0.642	-1.057	-0.8495
mMC013635	ankyrin repeat domain 57	2.819	3.75	1.107	1.875	-0.931	-0.768	-0.8495
mMC012433	guanylate binding protein 6	1.217	2.661	2.659	2.921	-1.444	-0.262	-0.853
mMC016881	phorbol-12-myristate-13-acetate-induced protein 1	1.139	1.527	1.184	2.505	-0.388	-1.321	-0.8545
mMR001197	IKAROS family zinc finger 4	1.295	2.626	0.363	0.741	-1.331	-0.378	-0.8545
mMA032110	TG interacting factor	0.481	0.982	2.259	3.472	-0.501	-1.213	-0.857
mMC012110	poliovirus receptor	1.716	2.996	0.563	1.006	-1.28	-0.443	-0.8615
mMR001388	junctophilin 2	0.352	0.841	1.027	2.265	-0.489	-1.238	-0.8635
mMC007666	CDC-like kinase 1	0.783	1.355	1.041	2.197	-0.572	-1.156	-0.864
mMC002384	growth arrest and DNA-damage-inducible 45 beta	1.276	1.934	4.511	5.582	-0.658	-1.071	-0.8645
mMC022229	IBR domain containing 3	0.468	1.586	1.661	2.289	-1.118	-0.628	-0.873
mMC018466	RIKEN cDNA 2600010E01 gene	1.096	1.609	1.699	2.937	-0.513	-1.238	-0.8755
mMA032993	splicing factor, arginine/serine-rich 3 (SRp20)	0.166	0.799	1.469	2.599	-0.633	-1.13	-0.8815
mMR030449	nuclear receptor subfamily 4, group A, member 2	0.159	0.196	0.519	2.253	-0.037	-1.734	-0.8855
mMA034838	BCL2-like 11 (apoptosis facilitator)	0.162	0.948	1.25	2.236	-0.786	-0.986	-0.886
mMC020606	interferon regulatory factor 1	1.276	2.393	3.317	3.976	-1.117	-0.659	-0.888
mMC006363	proline-rich nuclear receptor coactivator 1	1.667	2.911	0.773	1.309	-1.244	-0.536	-0.89
mMC011615	choline kinase alpha	1.331	1.63	3.056	4.539	-0.299	-1.483	-0.891
mMR030496	Josephin domain containing 3	0.265	1.123	1.263	2.187	-0.858	-0.924	-0.891
mMC013692	StAR-related lipid transfer (START) domain containing 4	-2.285	-0.73	-0.379	-0.127	-1.555	-0.252	-0.9035
mMA033099	CD44 antigen	0.056	0.825	2.459	3.513	-0.769	-1.054	-0.9115
mMC012863	myeloid differentiation primary response gene 116	1.553	1.708	4.509	6.184	-0.155	-1.675	-0.915
mMC006665	TG interacting factor	0.956	1.809	1.827	2.806	-0.853	-0.979	-0.916
mMR030264	cell division cycle 6 homolog (S. cerevisiae)	0.749	0.45	0.311	2.444	0.299	-2.133	-0.917
mMC024785	Kruppel-like factor 6	0.363	1.466	2.382	3.115	-1.103	-0.733	-0.918
mMA032268	interferon regulatory factor 1	0.029	0.967	4.163	5.063	-0.938	-0.9	-0.919
mMC024914	growth differentiation factor 6	0.795	2.463	2.543	2.718	-1.668	-0.175	-0.9215
mMC007679	jumonji domain containing 3	1.587	2.147	3.295	4.583	-0.56	-1.288	-0.924
mMC016899	cyclin G2	0.943	2.297	0.923	1.43	-1.354	-0.507	-0.9305
mMC011073	RasGEF domain family, member 1B	2.159	2.811	2.241	3.453	-0.652	-1.212	-0.932
mMC006830	plasminogen activator, tissue	4.251	5.711	0.496	0.904	-1.46	-0.408	-0.934
mMC002808	RIKEN cDNA D330040H18 gene	0.531	2.047	1.813	2.165	-1.516	-0.352	-0.934
mMC002660	v-maf musculoaponeurotic fibrosarcoma oncogene family, protein F (avian)	2.315	3.062	3.616	4.738	-0.747	-1.122	-0.9345
mMR030566	vascular cell adhesion molecule 1	0.075	1.627	2.589	2.933	-1.552	-0.344	-0.948
mMC005543	sirtuin 1 ((silent mating type information regulation 2, homolog) 1 (S. cerevisiae)	0.261	1.039	1.394	2.517	-0.778	-1.123	-0.9505
mMA034388	runt related transcription factor 1	0.277	1.28	1.518	2.416	-1.003	-0.898	-0.9505
mMC017859	PDZ and LIM domain 7	0.927	2.21	0.416	1.054	-1.283	-0.638	-0.9605
mMC004201	regulator of G-protein signaling 1	2.031	3.211	2.668	3.438	-1.18	-0.77	-0.975
mMA033839	interferon regulatory factor 1	0.002	0.989	4.2	5.164	-0.987	-0.964	-0.9755
mMC007537	TRAF family member-associated Nf-kappa B activator	1.153	2.124	1.151	2.138	-0.971	-0.987	-0.979
mMA033896	v-maf musculoaponeurotic fibrosarcoma oncogene family, protein F (avian)	0.242	0.963	3.835	5.072	-0.721	-1.237	-0.979
mMR030941	vomeronasal 1 receptor, C6	0.293	2.055	0.056	0.26	-1.762	-0.204	-0.983
mMC019497	RIKEN cDNA A630072M18 gene	0.267	0.407	1.723	3.554	-0.14	-1.831	-0.9855
mMR027895	histone cluster 1, H3b	0.029	1.747	2.734	2.991	-1.718	-0.257	-0.9875
mMC004741	SKI-like	0.634	2.171	0.703	1.153	-1.537	-0.45	-0.9935
mMC016352	pleckstrin homology domain containing, family A (phosphoinositide binding specific) member 4	1.476	2.113	1.329	2.726	-0.637	-1.397	-1.017
mMA032465	integrin beta 6	0.103	1.587	1.733	2.293	-1.484	-0.56	-1.022
mMR030056	sphingosine kinase 1	0.392	1.632	1.447	2.27	-1.24	-0.823	-1.0315
mMC025496	histone cluster 1, H3g	0.131	1.532	2.257	2.921	-1.401	-0.664	-1.0325
mMA032170	CDC-like kinase 1	1.998	2.591	0.073	1.549	-0.593	-1.476	-1.0345
mMC018392	Cnksr family member 3	1.177	2.312	1.297	2.232	-1.135	-0.935	-1.035
mMC021970	ubiquitin B	0.974	2.091	0.432	1.4	-1.117	-0.968	-1.0425
mMC010553	interferon induced with helicase C domain 1	0.704	2.303	2.418	2.907	-1.599	-0.489	-1.044
mMA034562	ectonucleotide pyrophosphatase/phosphodiesterase 2	0.156	1.832	1.839	2.254	-1.676	-0.415	-1.0455
mMC013445	tubulin, beta 1	0.935	1.984	1.134	2.191	-1.049	-1.057	-1.053
mMC010299	SKI-like	1.466	2.648	1.518	2.461	-1.182	-0.943	-1.0625
mMC023842	bromodomain adjacent to zinc finger domain 1A	0.1	1.164	1.859	2.931	-1.064	-1.072	-1.068
mMC024331	RIKEN cDNA 0610037M15 gene	1.185	2.917	0.678	1.083	-1.732	-0.405	-1.0685
mMC017424	cyclin L1	1.554	2.262	3.049	4.483	-0.708	-1.434	-1.071
mMA032573	chemokine (C-C motif) receptor-like 1	1.036	2.955	0.669	0.894	-1.919	-0.225	-1.072
mMC024156	chemokine (C-C motif) receptor-like 2	0.139	1.33	5.307	6.266	-1.191	-0.959	-1.075
mMA032580	T-cell receptor beta, variable 13	0.299	2.127	0.627	0.951	-1.828	-0.324	-1.076
mMC016845	CD83 antigen	3.064	4.016	5.004	6.205	-0.952	-1.201	-1.0765
mMA031703	cyclin L1	1.095	1.65	4.293	5.893	-0.555	-1.6	-1.0775
mMC007264	RIKEN cDNA 2310039D24 gene	0.31	2.075	0.537	0.931	-1.765	-0.394	-1.0795
mMA032606	zinc finger protein 326	-2.293	-0.432	-0.813	-0.507	-1.861	-0.306	-1.0835
mMC025447	ADP-ribosylation factor-like 5C	0.075	1.339	2.461	3.394	-1.264	-0.933	-1.0985
mMA033263	potassium inwardly-rectifying channel, subfamily J, member 1	0.508	2.284	0.743	1.184	-1.776	-0.441	-1.1085
mMC019172	G protein-coupled receptor 132	1.313	2.02	0.98	2.5	-0.707	-1.52	-1.1135
mMA032746	transformed mouse 3T3 cell double minute 2	0.244	0.832	1.73	3.37	-0.588	-1.64	-1.114
mMC018946	expressed sequence AW011738	0.556	1.949	3.531	4.385	-1.393	-0.854	-1.1235
mMC011626	vitronectin	0.048	2.104	0.617	0.815	-2.056	-0.198	-1.127
mMC003509	RIKEN cDNA D130040H23 gene	1.328	3.26	1.76	2.087	-1.932	-0.327	-1.1295
mMA035267	regulator of G-protein signaling 1	0.422	1.489	2.816	4.009	-1.067	-1.193	-1.13
mMC019147	FBJ osteosarcoma oncogene B	0.476	1.668	1.873	2.944	-1.192	-1.071	-1.1315
mMC024734	RIKEN cDNA 9630030I15 gene	0.529	2.692	2.17	2.274	-2.163	-0.104	-1.1335
mMA032876	CD40 antigen	0.09	1.485	3.856	4.734	-1.395	-0.878	-1.1365
mMC016445	CCR4 carbon catabolite repression 4-like (S. cerevisiae)	1.637	3.005	2.593	3.512	-1.368	-0.919	-1.1435
mMC003495	guanylate nucleotide binding protein 3	1.662	3.427	3.182	3.715	-1.765	-0.533	-1.149
mMR029846	AT rich interactive domain 5A (Mrf1 like)	0.645	1.343	2.214	3.824	-0.698	-1.61	-1.154
mMC009367	activating transcription factor 3	0.578	1.488	1.568	2.969	-0.91	-1.401	-1.1555
mMA032681	peroxidasin homolog (Drosophila)	-0.118	2.061	-0.086	0.187	-2.179	-0.273	-1.226
mMC001634	Kruppel-like factor 6	1.275	2.55	0.414	1.597	-1.275	-1.183	-1.229
mMA034403	TRAF family member-associated Nf-kappa B activator	0.384	1.413	1.349	2.797	-1.029	-1.448	-1.2385
mMC015792	arginase type II	2.969	3.918	4.264	5.828	-0.949	-1.564	-1.2565
mMA032589	insulin induced gene 2	-2.613	-0.304	-0.245	-0.012	-2.309	-0.233	-1.271
mMC025917	human immunodeficiency virus type I enhancer binding protein 2	0.548	1.696	2.33	3.792	-1.148	-1.462	-1.305
mMA035069	RIKEN cDNA 5730557B15 gene	0.165	1.584	1.825	3.021	-1.419	-1.196	-1.3075
mMC007312	dipeptidylpeptidase 4	-2.276	-0.003	-1.263	-0.884	-2.273	-0.379	-1.326
mMC009245	proviral integration site 1	2.42	3.612	2.568	4.083	-1.192	-1.515	-1.3535
mMC021626	ISG15 ubiquitin-like modifier	0.075	2.442	1.923	2.285	-2.367	-0.362	-1.3645
mMC011052	RIKEN cDNA 4632409D06 gene	0.632	3.285	0.499	0.576	-2.653	-0.077	-1.365
mMR031223	glycoprotein 49 A	0.243	2.211	1.27	2.04	-1.968	-0.77	-1.369
mMC013454	RIKEN cDNA 4833411O04 gene	2.251	3.847	1.27	2.424	-1.596	-1.154	-1.375
mMC008739	AXIN1 up-regulated 1	2.97	4.448	2.904	4.236	-1.478	-1.332	-1.405
mMC009942	GTP binding protein (gene overexpressed in skeletal muscle)	3.308	4.973	2.136	3.349	-1.665	-1.213	-1.439
mMC025495	interferon alpha B	0.632	2.264	0.896	2.244	-1.632	-1.348	-1.49
mMC009638	caspase 4, apoptosis-related cysteine peptidase	2.027	3.976	2.331	3.409	-1.949	-1.078	-1.5135
mMC023179	interferon alpha 2	0.222	1.876	1.109	2.599	-1.654	-1.49	-1.572
mMC025529	RIKEN cDNA 9530026P05 gene	-0.22	2.422	-0.229	0.292	-2.642	-0.521	-1.5815
mMC003881	nuclear receptor subfamily 1, group D, member 1	1.187	2.55	1.079	2.924	-1.363	-1.845	-1.604
mMC006843	early growth response 3	0.745	2.738	2.267	3.563	-1.993	-1.296	-1.6445
mMC015821	lactate dehydrogenase C	-0.647	2.277	-0.011	0.539	-2.924	-0.55	-1.737
mMC011074	RIKEN cDNA 4933406I18 gene	0.019	3.537	0.295	0.441	-3.518	-0.146	-1.832
mMC007296	neurexophilin 4	0.244	4.26	0.455	0.973	-4.016	-0.518	-2.267
mMC016397	interferon beta 1, fibroblast	2.267	4.729	6.146	8.852	-2.462	-2.706	-2.584
