# Supplementary material for: Secreted Bacterial Effectors That Inhibit Host Protein Synthesis Are Critical for Induction of the Innate Immune Response to Virulent Legionella pneumophila
Source: PLoS Pathog. 2011 Feb 17;7(2):e1001289. doi: 10.1371/journal.ppat.1001289 (PMC3040669; doi:10.1371/journal.ppat.1001289)
Supplement: Table S4 — Genes induced or repressed twofold or more in caspase-1−/− macrophages infected with wildtype or Δ5 L. pneumophila. (0.43 MB XLS) [file ppat.1001289.s009.xls]

## Sheet: Supplementary Table 4
Fontana et al. Supplementary Table 4
Genes Induced or Repressed Twofold or More in Caspase-1-/- Macrophages Infected with wildtype or Δ5 L. pneumophila
Data expressed as log2(induction) normalized to expression in uninfected macrophages
id	gene name	wildtype Experiment 1	Δ5 Experiment 1	wildtype experiment 2	Δ5 Experiment 2	WT-∆5 Exp 1	WT-∆5 Exp 2	WT-∆5 mean
mMC014357	colony stimulating factor 2 (granulocyte-macrophage)	7.488	1.632	11.898	7.992	5.856	3.906	4.881
mMC009942	GTP binding protein (gene overexpressed in skeletal muscle)	8.389	4.286	4.733	2.062	4.103	2.671	3.387
mMC024651	early growth response 2	5.699	1.496	4.029	1.461	4.203	2.568	3.3855
mMC012185	cyclin-dependent kinase 5, regulatory subunit (p35) 1	4.176	0.547	2.948	0.406	3.629	2.542	3.0855
mMC014722	Rho GTPase activating protein 22	2.087	-0.942	2.431	0.253	3.029	2.178	2.6035
mMC007222	growth arrest and DNA-damage-inducible 45 alpha	4.964	1.768	2.119	0.233	3.196	1.886	2.541
mMC016845	CD83 antigen	5.815	2.556	5.354	3.625	3.259	1.729	2.494
mMR031018	ras homolog gene family, member B	0.426	-2.208	1.093	-1.054	2.634	2.147	2.3905
mMC013271	selectin, endothelial cell	3.86	1.283	3.057	0.929	2.577	2.128	2.3525
mMC006715	adrenomedullin	2.027	1.051	7.264	3.559	0.976	3.705	2.3405
mMC002660	v-maf musculoaponeurotic fibrosarcoma oncogene family, protein F (avian)	3.188	0.661	4.642	2.554	2.527	2.088	2.3075
mMC010986	early growth response 1	7.61	4.36	2.386	1.182	3.25	1.204	2.227
mMC008273	RIKEN cDNA 9030617O03 gene	3.036	0.638	2.028	0.15	2.398	1.878	2.138
mMC003577	coiled-coil domain containing 63	3.605	1.339	2.667	0.684	2.266	1.983	2.1245
mMC022390	ERBB receptor feedback inhibitor 1	3.372	1.44	2.23	0.071	1.932	2.159	2.0455
mMC023992	RIKEN cDNA 5530400B01 gene	3.028	1.183	2.59	0.422	1.845	2.168	2.0065
mMR026606	interferon-related developmental regulator 1	2.835	0.69	2.708	0.867	2.145	1.841	1.993
mMC017216	TSC22 domain family, member 1	4.566	2.618	3.572	1.648	1.948	1.924	1.936
mMA031703	cyclin L1	5.33	3.59	2.973	0.925	1.74	2.048	1.894
mMC002261	histone cluster 1, H4i	2.399	0.283	2.01	0.35	2.116	1.66	1.888
mMC003509	RIKEN cDNA D130040H23 gene	3.413	1.284	1.826	0.189	2.129	1.637	1.883
mMC100834	ras homolog gene family, member f	1.653	-0.413	2.384	0.685	2.066	1.699	1.8825
mMC012863	myeloid differentiation primary response gene 116	4.147	2.63	4.921	2.851	1.517	2.07	1.7935
mMC015792	arginase type II	5.718	3.781	5.178	3.565	1.937	1.613	1.775
mMC023718	RIKEN cDNA 1110015O18 gene	6.323	5.011	6.17	4.198	1.312	1.972	1.642
mMR028592	regulator of G-protein signaling 1	2.597	0.628	1.948	0.636	1.969	1.312	1.6405
mMC016788	PR domain containing 1, with ZNF domain	4.674	2.929	4.094	2.584	1.745	1.51	1.6275
mMC022905	transmembrane protein 142B	5.074	3.318	2.604	1.142	1.756	1.462	1.609
mMA033991	TSC22 domain family, member 1	5.061	3.442	5.322	3.741	1.619	1.581	1.6
mMC002112	proviral integration site 3	1.179	-0.252	2.207	0.498	1.431	1.709	1.57
mMA032279	Bcl6 interacting corepressor	2.439	1.553	2.645	0.4	0.886	2.245	1.5655
mMR030751	histone cluster 1, H4m	2.537	0.905	2.112	0.634	1.632	1.478	1.555
mMC025465	calmodulin 2	1.957	0.499	2.157	0.506	1.458	1.651	1.5545
mMC008605	colony stimulating factor 1 (macrophage)	7.747	5.91	5.561	4.296	1.837	1.265	1.551
mMC002907	AMP deaminase 3	2.294	0.696	1.595	0.113	1.598	1.482	1.54
mMC015409	tumor necrosis factor (ligand) superfamily, member 9	4.752	3.203	2.716	1.231	1.549	1.485	1.517
mMC017136	RIKEN cDNA 4930583C14 gene	3.647	2.146	5.211	3.691	1.501	1.52	1.5105
mMA035267	regulator of G-protein signaling 1	2.214	0.432	1.751	0.52	1.782	1.231	1.5065
mMR028369	histone cluster 1, H4f	2.99	1.467	1.983	0.53	1.523	1.453	1.488
mMC002384	growth arrest and DNA-damage-inducible 45 beta	4.777	3.227	5.36	3.969	1.55	1.391	1.4705
mMC025031	enolase 2, gamma neuronal	0.596	-0.605	3.79	2.087	1.201	1.703	1.452
mMC019816	histone cluster 2, H4	2.61	1.156	2.115	0.685	1.454	1.43	1.442
mMC100363	PWWP domain containing 2	-1.328	-2.254	0.217	-1.725	0.926	1.942	1.434
mMC019659	histone cluster 1, H4a	3.366	1.948	2.188	0.756	1.418	1.432	1.425
mMC018490	transmembrane protein 39a	1.424	0.508	3.232	1.344	0.916	1.888	1.402
mMC016054	RIKEN cDNA 2310005L22 gene	2.023	0.271	1.649	0.61	1.752	1.039	1.3955
mMC024035	pleckstrin homology-like domain, family B, member 1	1.367	0.31	2.264	0.544	1.057	1.72	1.3885
mMC010715	MAD homolog 3 (Drosophila)	-0.692	-2.587	-1.013	-1.829	1.895	0.816	1.3555
mMC023409	inhibitor of DNA binding 3	4.353	2.803	6.744	5.613	1.55	1.131	1.3405
mMR026665	AMP deaminase 3	2.693	1.457	1.106	-0.322	1.236	1.428	1.332
mMC006596	GTPase, IMAP family member 6	2.259	0.967	2.685	1.478	1.292	1.207	1.2495
mMA032993	splicing factor, arginine/serine-rich 3 (SRp20)	2.723	1.47	1.378	0.135	1.253	1.243	1.248
mMC004201	regulator of G-protein signaling 1	3.057	1.614	1.327	0.276	1.443	1.051	1.247
mMC020519	CCR4 carbon catabolite repression 4-like (S. cerevisiae)	2.46	1.711	2.889	1.151	0.749	1.738	1.2435
mMC004489	expressed sequence AI115600	1.269	0.46	2.455	0.782	0.809	1.673	1.241
mMC007439	Jun dimerization protein 2	3.087	1.668	3.138	2.112	1.419	1.026	1.2225
mMC008739	AXIN1 up-regulated 1	5.02	4.291	5.696	3.991	0.729	1.705	1.217
mMC005049	folliculin	-1.105	-2.647	-0.861	-1.732	1.542	0.871	1.2065
mMR027196	mucosa associated lymphoid tissue lymphoma translocation gene 1	5.054	4.086	5.227	3.809	0.968	1.418	1.193
mMC010349	glucosaminyl (N-acetyl) transferase 1, core 2	-1.861	-2.93	-1.8	-3.052	1.069	1.252	1.1605
mMC016445	CCR4 carbon catabolite repression 4-like (S. cerevisiae)	2.942	2.279	2.819	1.164	0.663	1.655	1.159
mMC006383	RIKEN cDNA D930046M13 gene	0.3	-0.701	2.401	1.114	1.001	1.287	1.144
mMR030496	Josephin domain containing 3	2.135	0.938	0.97	-0.074	1.197	1.044	1.1205
mMR030568	RIKEN cDNA 1810026B05 gene	2.02	0.831	1.253	0.216	1.189	1.037	1.113
mMC002554	colony stimulating factor 3 (granulocyte)	6.5	5.652	6.48	5.169	0.848	1.311	1.0795
mMC004358	interferon gamma receptor 1	2.063	0.939	0.77	-0.264	1.124	1.034	1.079
mMC007236	carbonic anhydrase 2	4.204	3.135	3.565	2.49	1.069	1.075	1.072
mMA034258	TG interacting factor	1.548	0.732	2.147	0.835	0.816	1.312	1.064
mMR029356	interleukin 17 receptor A	2.26	1.465	0.791	-0.506	0.795	1.297	1.046
mMC006259	human immunodeficiency virus type I enhancer binding protein 3	4.375	3.712	4.258	2.832	0.663	1.426	1.0445
mMA034041	folliculin	-1.023	-2.353	-1.13	-1.888	1.33	0.758	1.044
mMR029508	RIKEN cDNA 5730557B15 gene	2.968	2.194	2.825	1.525	0.774	1.3	1.037
mMC010876	cDNA sequence AY078069	2.243	1.188	2.305	1.299	1.055	1.006	1.0305
mMC001694	pleckstrin homology-like domain, family A, member 1	4.811	3.74	3.367	2.38	1.071	0.987	1.029
mMC012054	immediate early response 3	4.957	3.904	4.047	3.052	1.053	0.995	1.024
mMC013241	interferon regulatory factor 2 binding protein 2	-0.979	-2.381	-1.589	-2.217	1.402	0.628	1.015
mMA031863	PR domain containing 2, with ZNF domain	2.994	1.998	1.135	0.102	0.996	1.033	1.0145
mMC006696	eukaryotic translation initiation factor 2 alpha kinase 3	-1.008	-2.575	-1.529	-1.984	1.567	0.455	1.011
mMC016689	RIKEN cDNA 4930431L21 gene	5.04	4.188	5.771	4.602	0.852	1.169	1.0105
mMC019165	leucine rich repeat containing 14	2.484	1.551	0.743	-0.326	0.933	1.069	1.001
mMC017424	cyclin L1	3.151	2.202	1.552	0.506	0.949	1.046	0.9975
mMC008586	creatine kinase, brain	-2.096	-2.487	-1.235	-2.836	0.391	1.601	0.996
mMC018222	chemokine (C-X-C motif) receptor 4	-1.137	-1.981	-2.398	-3.546	0.844	1.148	0.996
mMC012110	poliovirus receptor	3.021	2.209	3.066	1.893	0.812	1.173	0.9925
mMC018331	solute carrier family 7 (cationic amino acid transporter, y+ system), member 11	4.69	3.964	5.727	4.477	0.726	1.25	0.988
mMR027969	solute carrier family 7 (cationic amino acid transporter, y+ system), member 2	4.421	4.017	5.357	3.788	0.404	1.569	0.9865
mMC002041	ankyrin repeat domain 37	-1.322	-2.558	-0.577	-1.314	1.236	0.737	0.9865
mMC021622	CCAAT/enhancer binding protein (C/EBP), alpha	-1.15	-2.734	-2.357	-2.744	1.584	0.387	0.9855
mMC100777	immediate early response 3	5.182	4.173	4.042	3.094	1.009	0.948	0.9785
mMR028347	PR domain containing 2, with ZNF domain	2.12	1.239	1.207	0.135	0.881	1.072	0.9765
mMC017259	kinectin 1	3.188	2.682	1.81	0.375	0.506	1.435	0.9705
mMC004066	prostaglandin E receptor 2 (subtype EP2)	-1.096	-2.335	-0.059	-0.755	1.239	0.696	0.9675
mMA031751	glucosaminyl (N-acetyl) transferase 1, core 2	-2.392	-3.072	-1.966	-3.215	0.68	1.249	0.9645
mMC009928	interleukin 17 receptor A	2.099	1.392	1.041	-0.173	0.707	1.214	0.9605
mMC017102	cell division cycle associated 2	-1.543	-2.797	-2.019	-2.633	1.254	0.614	0.934
mMA031304	Down syndrome critical region homolog 1 (human)	3.065	2.324	1.118	0.028	0.741	1.09	0.9155
mMC004521	cell division cycle 7 (S. cerevisiae)	-1.321	-2.339	-1.757	-2.565	1.018	0.808	0.913
mMC020876	potassium channel, subfamily K, member 13	-1.671	-3.502	-2.132	-2.122	1.831	-0.01	0.9105
mMA035093	dedicator of cytokinesis 10	3.834	3.446	2.891	1.474	0.388	1.417	0.9025
mMA034838	BCL2-like 11 (apoptosis facilitator)	3.303	2.431	2.337	1.405	0.872	0.932	0.902
mMC012203	mitogen-activated protein kinase kinase kinase 6	2.028	0.79	0.284	-0.279	1.238	0.563	0.9005
mMC002065	solute carrier family 25, member 33	3.127	2.089	1.443	0.686	1.038	0.757	0.8975
mMC023727	kinesin family member 21B	-1.669	-3.094	-2.155	-2.524	1.425	0.369	0.897
mMC021885	cytokine inducible SH2-containing protein	4.984	4.501	5.823	4.531	0.483	1.292	0.8875
mMC014258	homocysteine-inducible, endoplasmic reticulum stress-inducible, ubiquitin-like domain member 1	2.235	1.089	0.238	-0.384	1.146	0.622	0.884
mMA035260	colony stimulating factor 3 (granulocyte)	10.004	9.514	4.598	3.336	0.49	1.262	0.876
mMC020564	RasGEF domain family, member 1B	2.734	1.87	3.008	2.13	0.864	0.878	0.871
mMC003129	formin homology 2 domain containing 1	-1.531	-2.733	-0.665	-1.193	1.202	0.528	0.865
mMC021590	bromodomain adjacent to zinc finger domain 1A	3.518	2.993	1.361	0.161	0.525	1.2	0.8625
mMC008267	RIKEN cDNA F730031O20 gene	-1.707	-2.76	-1.272	-1.919	1.053	0.647	0.85
mMA032266	RIKEN cDNA 5730557B15 gene	1.89	1.414	2.023	0.805	0.476	1.218	0.847
mMC003578	bromodomain adjacent to zinc finger domain 1A	2.648	2.003	1.415	0.386	0.645	1.029	0.837
mMC016715	RIKEN cDNA A030009H04 gene	-2.536	-3.748	-2.332	-2.787	1.212	0.455	0.8335
mMC021666	SH2 domain containing 3C	-1.331	-2.015	-1.547	-2.528	0.684	0.981	0.8325
mMR031038	RIKEN cDNA 1200003I10 gene	3.247	2.814	2.154	0.923	0.433	1.231	0.832
mMC025447	ADP-ribosylation factor-like 5C	5.196	4.155	6.359	5.749	1.041	0.61	0.8255
mMC005089	kelch-like 21 (Drosophila)	-1.453	-2.607	-1.554	-2.046	1.154	0.492	0.823
mMC018608	RIKEN cDNA A130092J06 gene	-1.796	-3.136	-2.336	-2.626	1.34	0.29	0.815
mMC018259	cannabinoid receptor 2 (macrophage)	-2.641	-3.792	-2.873	-3.337	1.151	0.464	0.8075
mMC016778	RIKEN cDNA 6430548M08 gene	-0.873	-2.611	-2.931	-2.804	1.738	-0.127	0.8055
mMC017610	triggering receptor expressed on myeloid cells 1	4.401	3.901	2.202	1.094	0.5	1.108	0.804
mMC006830	plasminogen activator, tissue	7.555	7.322	8.304	6.934	0.233	1.37	0.8015
mMC013096	interleukin 23, alpha subunit p19	2.153	0.957	1.372	0.966	1.196	0.406	0.801
mMA032971	carbonic anhydrase 2	1.51	0.724	3.635	2.827	0.786	0.808	0.797
mMR027208	RIKEN cDNA 2810409K11 gene	3.759	3.166	3.365	2.366	0.593	0.999	0.796
mMC002506	max binding protein	-0.003	-0.853	-1.431	-2.163	0.85	0.732	0.791
mMC021725	zinc finger protein 719	4.495	3.523	1.654	1.066	0.972	0.588	0.78
mMC002633	tumor necrosis factor, alpha-induced protein 3	6.167	5.887	6.174	4.9	0.28	1.274	0.777
mMC025526	solute carrier family 7 (cationic amino acid transporter, y+ system), member 2	4.633	4.316	4.229	3.002	0.317	1.227	0.772
mMC018182	SH2B adaptor protein 2	2.153	1.392	1.49	0.709	0.761	0.781	0.771
mMC012502	zinc finger, AN1-type domain 2A	-0.475	-1.592	-1.629	-2.05	1.117	0.421	0.769
mMC016400	zinc finger protein 263	2.424	1.513	2.429	1.803	0.911	0.626	0.7685
mMC007544	apoptosis-associated tyrosine kinase	-1.396	-2.777	-1.88	-2.032	1.381	0.152	0.7665
mMC014249	lymphoblastomic leukemia	-1.807	-3.008	-3.557	-3.88	1.201	0.323	0.762
mMC006039	RIKEN cDNA 3021401C12 gene	2.832	2.3	2.374	1.389	0.532	0.985	0.7585
mMR029670	CDC42 effector protein (Rho GTPase binding) 2	4.543	3.698	4.934	4.267	0.845	0.667	0.756
mMC015945	matrix metallopeptidase 9	3.448	2.428	2.543	2.053	1.02	0.49	0.755
mMC023098	phosphodiesterase 4B, cAMP specific	4.425	3.946	5.234	4.209	0.479	1.025	0.752
mMC023263	poliovirus receptor	1.493	1.024	3.049	2.025	0.469	1.024	0.7465
mMC008558	establishment of cohesion 1 homolog 2 (S. cerevisiae)	-0.969	-2.103	-2.689	-3.034	1.134	0.345	0.7395
mMC011399	t-complex 11 (mouse) like 2	-1.862	-2.501	-1.692	-2.527	0.639	0.835	0.737
mMC025759	disabled homolog 2 (Drosophila) interacting protein	-0.793	-1.657	-1.805	-2.41	0.864	0.605	0.7345
mMC013321	immediate early response 5	2.03	1.134	1.268	0.7	0.896	0.568	0.732
mMC010207	Ras association (RalGDS/AF-6) domain family 3	-2.082	-3.347	-2.478	-2.652	1.265	0.174	0.7195
mMC023099	CD3E antigen, epsilon polypeptide associated protein	-1.01	-2.038	-0.647	-1.057	1.028	0.41	0.719
mMC017013	zinc finger CCCH type containing 12C	3.284	2.475	2.597	1.976	0.809	0.621	0.715
mMC018876	serine (or cysteine) peptidase inhibitor, clade B, member 2	4.322	4.204	5.679	4.374	0.118	1.305	0.7115
mMC025283	phospholipid scramblase 1	2.857	2.373	2.026	1.105	0.484	0.921	0.7025
mMC017599	gap junction membrane channel protein alpha 1	3.072	2.366	0.815	0.131	0.706	0.684	0.695
mMR030264	cell division cycle 6 homolog (S. cerevisiae)	-2.289	-3.228	-2.613	-3.064	0.939	0.451	0.695
mMC021515	cell division cycle associated 7	-2.796	-3.966	-2.978	-3.187	1.17	0.209	0.6895
mMR028079	Ngfi-A binding protein 2	1.283	0.716	2.155	1.352	0.567	0.803	0.685
mMC024492	arrestin domain containing 4	5.235	4.823	2.927	1.972	0.412	0.955	0.6835
mMR028982	Tnf receptor-associated factor 6	2.286	1.633	0.907	0.195	0.653	0.712	0.6825
mMC003590	phospholipase C, delta 3	2.611	2.143	1.106	0.219	0.468	0.887	0.6775
mMC002396	ataxin 7	2.078	1.202	0.912	0.433	0.876	0.479	0.6775
mMC009469	peroxisome biogenesis factor 16	2.217	1.486	1.283	0.661	0.731	0.622	0.6765
mMC007897	solute carrier organic anion transporter family, member 4a1	-0.199	-1.036	-1.56	-2.056	0.837	0.496	0.6665
mMR026532	expressed sequence AI553587	5.762	5.236	4.465	3.668	0.526	0.797	0.6615
mMC020472	MAP kinase-interacting serine/threonine kinase 2	-1.286	-2.031	-1.701	-2.277	0.745	0.576	0.6605
mMC007848	RIKEN cDNA 4930583H14 gene	0.854	0.312	2.293	1.518	0.542	0.775	0.6585
mMC003759	RAB11 family interacting protein 1 (class I)	3.217	2.853	2.992	2.044	0.364	0.948	0.656
mMR031186	leucine-rich repeats and calponin homology (CH) domain containing 4	0.621	0.292	2.239	1.265	0.329	0.974	0.6515
mMC024721	enhancer of polycomb homolog 1 (Drosophila)	2.426	1.861	1.104	0.372	0.565	0.732	0.6485
mMR027386	wingless-related MMTV integration site 6	2.707	2.099	3.187	2.507	0.608	0.68	0.644
mMR026926	shugoshin-like 1 (S. pombe)	-1.237	-2.005	-1.558	-2.058	0.768	0.5	0.634
mMC005553	solute carrier family 7 (cationic amino acid transporter, y+ system), member 11	4.535	4.198	3.584	2.654	0.337	0.93	0.6335
mMC009468	solute carrier family 2 (facilitated glucose transporter), member 1	1.481	0.937	2.491	1.781	0.544	0.71	0.627
mMC017785	ring finger and FYVE like domain containing protein	6.698	6.145	3.814	3.117	0.553	0.697	0.625
mMC100824	pleckstrin homology domain containing, f	-0.423	-1.722	-2.629	-2.575	1.299	-0.054	0.6225
mMC017076	coagulation factor III	1.867	1.595	2.665	1.693	0.272	0.972	0.622
mMC022386	TNFAIP3 interacting protein 1	3.495	2.863	3.713	3.102	0.632	0.611	0.6215
mMC003232	avian reticuloendotheliosis viral (v-rel) oncogene related B	3.205	2.671	2.969	2.268	0.534	0.701	0.6175
mMC008998	RIKEN cDNA 3110009E18 gene	-0.123	-0.655	2.233	1.541	0.532	0.692	0.612
mMC001069	LON peptidase N-terminal domain and ring finger 3	-2.076	-3.118	-2.414	-2.59	1.042	0.176	0.609
mMC025323	human immunodeficiency virus type I enhancer binding protein 1	3.116	2.845	1.721	0.776	0.271	0.945	0.608
mMC011782	ubiquitin specific peptidase 2	-1.655	-2.253	-0.015	-0.631	0.598	0.616	0.607
mMC008604	nuclear factor of kappa light chain gene enhancer in B-cells inhibitor, beta	2.384	1.895	2.532	1.819	0.489	0.713	0.601
mMC015973	low density lipoprotein receptor adaptor protein 1	-1.331	-2.589	-2.196	-2.14	1.258	-0.056	0.601
mMC021918	Jun-B oncogene	3.877	3.423	3.93	3.187	0.454	0.743	0.5985
mMC018223	C-type lectin domain family 4, member e	6.207	5.861	5.493	4.644	0.346	0.849	0.5975
mMC012943	oncostatin M	2.661	2.39	3.057	2.133	0.271	0.924	0.5975
mMC012940	progestin and adipoQ receptor family member VII	-1.072	-2.182	-1.731	-1.816	1.11	0.085	0.5975
mMC018780	retrotransposon gag domain containing 4	2.125	1.527	2.845	2.256	0.598	0.589	0.5935
mMC003543	lipoma HMGIC fusion partner-like 2	-1.461	-2.705	-2.66	-2.602	1.244	-0.058	0.593
mMC017003	ADP-ribosylation factor-like 4C	-1.726	-2.523	-2.104	-2.491	0.797	0.387	0.592
mMC011654	adrenergic receptor, beta 2	-0.018	-1.033	-1.981	-2.148	1.015	0.167	0.591
mMC022399	Kruppel-like factor 2 (lung)	-1.604	-2.311	-1.947	-2.421	0.707	0.474	0.5905
mMC008690	solute carrier family 11 (proton-coupled divalent metal ion transporters), member 1	2.266	1.323	0.353	0.118	0.943	0.235	0.589
mMC017853	solute carrier family 25, member 30	-1.146	-1.979	-2.059	-2.401	0.833	0.342	0.5875
mMC015547	M-phase phosphoprotein 1	-0.778	-1.598	-2	-2.352	0.82	0.352	0.586
mMR031072	Kruppel-like factor 7 (ubiquitous)	3.319	2.955	2.779	1.976	0.364	0.803	0.5835
mMC101020	triggering receptor expressed on myeloid	1.518	1.076	2.509	1.784	0.442	0.725	0.5835
mMA035209	RIKEN cDNA 3110043O21 gene	2.704	2.14	1.236	0.636	0.564	0.6	0.582
mMC019089	cDNA sequence BC038156	-1.035	-1.862	-2.032	-2.366	0.827	0.334	0.5805
mMC016412	RIKEN cDNA 4930503O07 gene	1.837	1.141	2.011	1.546	0.696	0.465	0.5805
mMC016779	phosphatidic acid phosphatase 2a	4.767	4.194	5.199	4.612	0.573	0.587	0.58
mMC004875	hexamthylene bis-acetamide inducible 2	2.156	1.322	0.263	-0.059	0.834	0.322	0.578
mMR100007	bromodomain containing 9	1.023	1.247	2.24	0.862	-0.224	1.378	0.577
mMC006459	prostaglandin I receptor (IP)	2.107	1.325	1.038	0.673	0.782	0.365	0.5735
mMC007388	Kruppel-like factor 7 (ubiquitous)	2.449	2.1	2.72	1.922	0.349	0.798	0.5735
mMC016380	aryl-hydrocarbon receptor	2.012	1.286	1.108	0.693	0.726	0.415	0.5705
mMC018594	sestrin 1	-2.174	-3.366	-2.931	-2.878	1.192	-0.053	0.5695
mMC011133	procollagen, type XI, alpha 2	0.036	-0.306	2.447	1.654	0.342	0.793	0.5675
mMC006874	Rho guanine nucleotide exchange factor (GEF) 10-like	-1.421	-2.066	-0.54	-1.029	0.645	0.489	0.567
mMC011368	threonine aldolase 1	3.723	3.333	1.65	0.908	0.39	0.742	0.566
mMR028751	factor 8-associated gene A	-1.741	-2.655	-1.724	-1.937	0.914	0.213	0.5635
mMC024758	zinc finger protein 131	2.81	1.99	0.747	0.442	0.82	0.305	0.5625
mMC016520	lysyl oxidase	5.943	5.379	5.227	4.672	0.564	0.555	0.5595
mMA032821	MAP kinase-interacting serine/threonine kinase 2	-0.008	-0.659	-1.865	-2.329	0.651	0.464	0.5575
mMA035069	RIKEN cDNA 5730557B15 gene	3.036	2.84	3.253	2.337	0.196	0.916	0.556
mMC015837	EH-domain containing 1	2.297	1.774	3.406	2.818	0.523	0.588	0.5555
mMA031638	nuclear factor of activated T-cells, cytoplasmic, calcineurin-dependent 1	-1.441	-2.068	-1.921	-2.402	0.627	0.481	0.554
mMC011955	DNA (cytosine-5-)-methyltransferase 3-like	2.969	2.393	3.761	3.23	0.576	0.531	0.5535
mMR030202	caspase recruitment domain family, member 15	3.514	3.146	4.788	4.051	0.368	0.737	0.5525
mMC024541	B-cell leukemia/lymphoma 3	4.3	4.119	3.544	2.621	0.181	0.923	0.552
mMC004640	Rab40c, member RAS oncogene family	-1.529	-2.325	-1.515	-1.819	0.796	0.304	0.55
mMC018256	RIKEN cDNA 1810033B17 gene	1.077	0.332	2.902	2.549	0.745	0.353	0.549
mMC025303	RIKEN cDNA 1110028C15 gene	2.688	2.261	0.749	0.095	0.427	0.654	0.5405
mMC013534	solute carrier family 36 (proton/amino acid symporter), member 1	-1.397	-2.259	-1.626	-1.84	0.862	0.214	0.538
mMC018563	hexokinase 2	1.552	1.247	2.061	1.29	0.305	0.771	0.538
mMA035286	histone deacetylase 5	-1.289	-1.917	-2.117	-2.556	0.628	0.439	0.5335
mMR029588	RAB3A interacting protein (rabin3)-like 1	-3.536	-4.503	-3.307	-3.407	0.967	0.1	0.5335
mMC005240	centaurin, beta 5	-1.476	-2.373	-1.91	-2.077	0.897	0.167	0.532
mMR026795	dual adaptor for phosphotyrosine and 3-phosphoinositides 1	3.221	2.698	1.042	0.502	0.523	0.54	0.5315
mMC014395	zinc finger protein 367	-1.184	-1.759	-2.137	-2.625	0.575	0.488	0.5315
mMR027163	E2F transcription factor 6	-1.014	-2.036	-1.884	-1.918	1.022	0.034	0.528
mMC008594	hepsin	3.615	3.087	1.522	1.003	0.528	0.519	0.5235
mMC019886	RIKEN cDNA A430093F15 gene	2.532	2.097	5.16	4.55	0.435	0.61	0.5225
mMC018064	cathelicidin antimicrobial peptide	2.932	2.351	2.629	2.167	0.581	0.462	0.5215
mMC022526	caspase recruitment domain family, member 12	2.211	1.502	0.983	0.651	0.709	0.332	0.5205
mMR027647	ankyrin repeat domain 57	2.838	2.785	3.932	2.945	0.053	0.987	0.52
mMR029206	tripartite motif-containing 36	1.467	0.872	2.329	1.891	0.595	0.438	0.5165
mMR028094	B-cell translocation gene 1, anti-proliferative	2.216	1.358	1.215	1.041	0.858	0.174	0.516
mMR028143	tripartite motif protein 13	3.354	2.476	2.046	1.897	0.878	0.149	0.5135
mMC010327	RIKEN cDNA 4833438C02 gene	2.28	1.852	2.23	1.631	0.428	0.599	0.5135
mMC025893	G protein-coupled receptor 146	-2.257	-3.069	-2.516	-2.729	0.812	0.213	0.5125
mMC001663	tetraspanin 33	0.46	0.685	2.577	1.329	-0.225	1.248	0.5115
mMC004570	tripartite motif-containing 59	-1.282	-2.132	-1.88	-2.048	0.85	0.168	0.509
mMC017318	RIKEN cDNA 5730528L13 gene	2.53	1.92	1.696	1.288	0.61	0.408	0.509
mMC013635	ankyrin repeat domain 57	4.372	4.199	3.961	3.118	0.173	0.843	0.508
mMC021481	prostaglandin E synthase	8.139	7.961	5.953	5.115	0.178	0.838	0.508
mMR001172	ring finger and FYVE like domain containing protein	3.188	2.647	3.328	2.866	0.541	0.462	0.5015
mMC021381	stearoyl-Coenzyme A desaturase 2	-2.278	-3.668	-3.263	-2.876	1.39	-0.387	0.5015
mMR029714	WD repeat domain 76	-0.631	-1.213	-1.724	-2.127	0.582	0.403	0.4925
mMC020440	gene model 1960, (NCBI)	8.059	7.846	5.54	4.769	0.213	0.771	0.492
mMC008931	GRB2-related adaptor protein	2.526	2.044	2.055	1.558	0.482	0.497	0.4895
mMR031028	DEAD/H (Asp-Glu-Ala-Asp/His) box polypeptide 26B	-1.808	-2.724	-2.775	-2.837	0.916	0.062	0.489
mMR029263	RIKEN cDNA 4930521E07 gene	-1.738	-2.259	-1.65	-2.104	0.521	0.454	0.4875
mMC006576	HIV-1 Rev binding protein-like	-1.176	-2.103	-1.468	-1.514	0.927	0.046	0.4865
mMC001811	src-like adaptor	1.609	1.008	2.627	2.257	0.601	0.37	0.4855
mMC006853	limb expression 1 homolog (chicken)	4.4	4.04	3.345	2.736	0.36	0.609	0.4845
mMC019932	acyl-CoA synthetase long-chain family member 1	3.245	2.795	2.757	2.243	0.45	0.514	0.482
mMC008470	selenophosphate synthetase 2	2.037	1.606	2.615	2.094	0.431	0.521	0.476
mMR026724	expressed sequence AI553587	5.276	4.904	3.402	2.822	0.372	0.58	0.476
mMC010602	zinc finger CCCH type containing 12C	4.366	3.663	2.417	2.168	0.703	0.249	0.476
mMC007300	icos ligand	4.129	3.753	3.285	2.712	0.376	0.573	0.4745
mMC013454	RIKEN cDNA 4833411O04 gene	2.777	2.938	2.433	1.333	-0.161	1.1	0.4695
mMC008655	myeloid/lymphoid or mixed lineage-leukemia translocation to 6 homolog (Drosophila)	2.386	1.715	2.102	1.838	0.671	0.264	0.4675
mMC017050	Ttk protein kinase	-1.451	-1.893	-1.567	-2.059	0.442	0.492	0.467
mMC008595	syndecan 4	3.862	3.516	2.946	2.36	0.346	0.586	0.466
mMC013390	inhibitor of kappaB kinase beta	1.066	0.789	2.234	1.58	0.277	0.654	0.4655
mMC018596	solute carrier family 39 (metal ion transporter), member 13	2.049	1.452	2.336	2.005	0.597	0.331	0.464
mMC007882	PHD finger protein 17	-0.972	-2.028	-1.92	-1.791	1.056	-0.129	0.4635
mMR030909	CDC42 effector protein (Rho GTPase binding) 3	-2.231	-2.967	-1.972	-2.163	0.736	0.191	0.4635
mMC024727	syndecan 1	2.975	2.547	0.492	-0.005	0.428	0.497	0.4625
mMC010739	transmembrane protein 81	-1.4	-2.168	-1.383	-1.537	0.768	0.154	0.461
mMC022640	solute carrier family 4, sodium bicarbonate cotransporter, member 7	5.189	4.824	2.132	1.576	0.365	0.556	0.4605
mMC009941	two pore segment channel 2	-0.835	-1.365	-1.964	-2.353	0.53	0.389	0.4595
mMC009470	regulator of G-protein signaling 16	3.518	3.382	2.525	1.742	0.136	0.783	0.4595
mMC007403	thioredoxin reductase 1	2.911	2.426	1.811	1.379	0.485	0.432	0.4585
mMC010944	Epstein-Barr virus induced gene 2	-3.005	-3.959	-1.874	-1.831	0.954	-0.043	0.4555
mMR027168	oxidized low density lipoprotein (lectin-like) receptor 1	3.619	3.044	1.386	1.051	0.575	0.335	0.455
mMC019199	nuclear factor I/C	-1.551	-2.096	-1.056	-1.42	0.545	0.364	0.4545
mMA034861	solute carrier family 7 (cationic amino acid transporter, y+ system), member 2	1.317	1.242	3.48	2.653	0.075	0.827	0.451
mMC023507	growth factor receptor bound protein 2-associated protein 3	-2.177	-3.014	-2.425	-2.489	0.837	0.064	0.4505
mMC008433	RIKEN cDNA 8430436C05 gene	-2.274	-2.913	-3.12	-3.382	0.639	0.262	0.4505
mMC008849	integrin alpha 5 (fibronectin receptor alpha)	3.663	3.116	2.682	2.329	0.547	0.353	0.45
mMC023218	BTB (POZ) domain containing 6	-1.968	-2.705	-1.565	-1.727	0.737	0.162	0.4495
mMR026711	mutS homolog 6 (E. coli)	-1.875	-2.747	-2.785	-2.801	0.872	0.016	0.444
mMC020555	topoisomerase (DNA) I	2.052	1.621	0.454	-0.002	0.431	0.456	0.4435
mMR026650	integrator complex subunit 7	-1.567	-2.125	-1.469	-1.798	0.558	0.329	0.4435
mMC025483	zinc finger, FYVE domain containing 21	-1.43	-2.246	-1.342	-1.408	0.816	0.066	0.441
mMC011707	haptoglobin	2.081	1.859	2.937	2.284	0.222	0.653	0.4375
mMC003299	open reading frame 28	-1.382	-1.969	-1.932	-2.217	0.587	0.285	0.436
mMC001558	C-type lectin domain family 5, member a	3.306	2.683	2.007	1.76	0.623	0.247	0.435
mMR026466	histocompatibility 2, Q region locus 7	1.883	1.938	2.181	1.259	-0.055	0.922	0.4335
mMC006282	Tnf receptor-associated factor 1	4.831	4.594	5.168	4.543	0.237	0.625	0.431
mMC020751	adenylate kinase 3 alpha-like 1	2.528	2.119	2.698	2.245	0.409	0.453	0.431
mMC024671	inhibitor of kappaB kinase epsilon	2.011	1.733	2.738	2.156	0.278	0.582	0.43
mMC013748	solute carrier family 13 (sodium-dependent dicarboxylate transporter), member 3	2.901	2.37	3.531	3.203	0.531	0.328	0.4295
mMC023172	fibronectin leucine rich transmembrane protein 3	4.045	3.819	3.133	2.5	0.226	0.633	0.4295
mMC026144	ubiquitin-like, containing PHD and RING finger domains, 1	-2.11	-2.582	-1.89	-2.265	0.472	0.375	0.4235
mMA032643	phosphatidic acid phosphatase 2a	5.087	4.763	4.262	3.743	0.324	0.519	0.4215
mMC014506	RIKEN cDNA E130306D19 gene	-0.576	-1.453	-2.107	-2.072	0.877	-0.035	0.421
mMC012020	paired immunoglobin-like type 2 receptor alpha	2.224	1.622	1.98	1.741	0.602	0.239	0.4205
mMC009016	insulin-like growth factor binding protein 2	2.653	2.491	0.877	0.198	0.162	0.679	0.4205
mMC015750	RIKEN cDNA E230013L22 gene	2.103	1.297	1.414	1.381	0.806	0.033	0.4195
mMA035401	nuclear import 7 homolog (S. cerevisiae)	2.143	1.535	0.485	0.254	0.608	0.231	0.4195
mMC009498	B-cell translocation gene 1, anti-proliferative	2.155	1.316	1.031	1.037	0.839	-0.006	0.4165
mMR027125	S-phase kinase-associated protein 2 (p45)	-1.058	-1.837	-2.135	-2.188	0.779	0.053	0.416
mMR028675	ribonucleotide reductase M2	-1.013	-1.48	-2.082	-2.447	0.467	0.365	0.416
mMC011306	RIKEN cDNA 2810408M09 gene	2.503	1.764	0.681	0.588	0.739	0.093	0.416
mMC100884	BTB (POZ) domain containing 6	-1.079	-1.969	-2.096	-2.032	0.89	-0.064	0.413
mMR030901	RNA binding motif protein 39	2.491	2.052	0.59	0.206	0.439	0.384	0.4115
mMC007328	sorting nexing 24	-2.991	-4.28	-3.848	-3.38	1.289	-0.468	0.4105
mMC019162	nuclear autoantigenic sperm protein (histone-binding)	-1.563	-2.007	-1.274	-1.649	0.444	0.375	0.4095
mMC002631	jagged 1	2.72	2.369	3.442	2.974	0.351	0.468	0.4095
mMC011732	Suppression of tumorigenicity 7	4.335	4.103	4.314	3.729	0.232	0.585	0.4085
mMC007985	RIKEN cDNA 2410127E16 gene	2.746	2.408	3.91	3.431	0.338	0.479	0.4085
mMC022970	MAS-related GPR, member A4	4.156	4.008	3.462	2.798	0.148	0.664	0.406
mMC007129	WD repeat and HMG-box DNA binding protein 1	-1.761	-2.313	-2.574	-2.831	0.552	0.257	0.4045
mMC015133	meteorin, glial cell differentiation regulator-like	0.857	0.21	-1.978	-2.139	0.647	0.161	0.404
mMR030126	agrin	2.028	1.785	2.476	1.921	0.243	0.555	0.399
mMC022127	metallothionein 4	0.246	0.045	2.285	1.689	0.201	0.596	0.3985
mMR030681	solute carrier family 25, member 30	-1.195	-1.939	-2.039	-2.092	0.744	0.053	0.3985
mMC001917	CTD (carboxy-terminal domain, RNA polymerase II, polypeptide A) small phosphatase-like	-1.6	-1.896	-2.002	-2.502	0.296	0.5	0.398
mMC008027	RIKEN cDNA 2010109I03 gene	3.053	2.891	4.695	4.067	0.162	0.628	0.395
mMA034925	ribosomal protein S9	2.298	1.925	1.607	1.191	0.373	0.416	0.3945
mMC100595	RAB3A, member RAS oncogene family	-1.39	-2.304	-2.389	-2.264	0.914	-0.125	0.3945
mMA032803	cyclin-dependent kinase 2	-0.739	-1.293	-1.776	-2.004	0.554	0.228	0.391
mMC002810	FCH and double SH3 domains 2	1.934	1.99	2.357	1.52	-0.056	0.837	0.3905
mMC016923	MARVEL (membrane-associating) domain containing 1	-0.701	-1.372	-1.908	-2.017	0.671	0.109	0.39
mMC018707	nuclear factor of kappa light polypeptide gene enhancer in B-cells inhibitor-like 2	-1.582	-2.096	-1.556	-1.822	0.514	0.266	0.39
mMC020828	vesicle transport through interaction with t-SNAREs homolog 1A (yeast)	2.713	2.171	1.731	1.496	0.542	0.235	0.3885
mMR026398	ABI gene family, member 3	-2.114	-2.802	-0.819	-0.908	0.688	0.089	0.3885
mMC007165	F-box and leucine-rich repeat protein 20	0.147	-0.807	-2.243	-2.066	0.954	-0.177	0.3885
mMC009233	RIKEN cDNA D530037H12 gene	2.075	1.531	1.105	0.877	0.544	0.228	0.386
mMR026344	CCAAT/enhancer binding protein (C/EBP), alpha	-0.291	-0.709	-1.939	-2.292	0.418	0.353	0.3855
mMR027870	inhibitor of kappaB kinase beta	1.287	1.084	2.093	1.527	0.203	0.566	0.3845
mMC017310	expressed sequence C79127	4.035	3.648	4.236	3.857	0.387	0.379	0.383
mMR030179	G protein-coupled receptor 85	1.955	1.77	3.206	2.627	0.185	0.579	0.382
mMC013874	solute carrier family 7 (cationic amino acid transporter, y+ system), member 5	2.178	1.901	1.528	1.045	0.277	0.483	0.38
mMC005010	RIKEN cDNA 3110001A13 gene	0.939	0.687	2.127	1.619	0.252	0.508	0.38
mMA033755	phosphatidic acid phosphatase 2a	2.816	2.459	4.693	4.29	0.357	0.403	0.38
mMC024743	phosphopantothenoylcysteine decarboxylase	-1.639	-2.398	-1.605	-1.601	0.759	-0.004	0.3775
mMC023971	peripheral myelin protein	-0.798	-1.241	-2.667	-2.973	0.443	0.306	0.3745
mMC002596	kinesin family member 23	-1.641	-2.321	-1.883	-1.945	0.68	0.062	0.371
mMC009416	RIKEN cDNA 2210037E17 gene	2.001	1.811	2.172	1.622	0.19	0.55	0.37
mMR028758	taxilin beta	1.817	1.534	2.166	1.711	0.283	0.455	0.369
mMC017802	zinc finger CCCH type containing 12A	3.744	3.61	3.415	2.812	0.134	0.603	0.3685
mMC017064	RIKEN cDNA 2410016O06 gene	-1.565	-2.334	-1.68	-1.648	0.769	-0.032	0.3685
mMC002652	non-SMC condensin I complex, subunit D2	-1.401	-1.747	-1.749	-2.139	0.346	0.39	0.368
mMR030803	molybdenum cofactor synthesis 1	1.826	1.456	2.39	2.028	0.37	0.362	0.366
mMC010959	Spi-C transcription factor (Spi-1/PU.1 related)	3.267	2.77	2.425	2.193	0.497	0.232	0.3645
mMC100741	serine/threonine kinase 40	2.686	2.441	2.454	1.972	0.245	0.482	0.3635
mMC007188	purinergic receptor P2Y, G-protein coupled, 5	-1.98	-2.594	-1.736	-1.849	0.614	0.113	0.3635
mMR026423	niban protein	2.122	2.081	2.184	1.499	0.041	0.685	0.363
mMA031687	immediate early response 3	5.057	4.898	2.291	1.725	0.159	0.566	0.3625
mMC015852	ect2 oncogene	-0.341	-0.771	-1.893	-2.188	0.43	0.295	0.3625
mMA034161	SH2 domain containing 3C	-2.081	-2.794	-2.477	-2.486	0.713	0.009	0.361
mMC007901	RNA terminal phosphate cyclase-like 1	1.664	1.506	2.194	1.633	0.158	0.561	0.3595
mMA033880	colony stimulating factor 1 (macrophage)	6.241	6.077	3.108	2.554	0.164	0.554	0.359
mMC012174	chemokine (C-X-C motif) ligand 16	2.902	2.519	2.836	2.501	0.383	0.335	0.359
mMR030289	SET domain containing (lysine methyltransferase) 8	2.194	1.813	1.195	0.859	0.381	0.336	0.3585
mMC015797	dual specificity phosphatase 1	3.234	3.337	2.971	2.152	-0.103	0.819	0.358
mMC023773	caveolin, caveolae protein 1	2.879	2.72	3.031	2.481	0.159	0.55	0.3545
mMC021752	RIKEN cDNA 6720460F02 gene	-1.139	-1.944	-2.35	-2.252	0.805	-0.098	0.3535
mMC008506	immunoglobulin superfamily, member 6	3.015	2.557	2.906	2.659	0.458	0.247	0.3525
mMC000974	cell division cycle associated 5	-1.522	-2.121	-2.05	-2.155	0.599	0.105	0.352
mMC016677	RIKEN cDNA 1810034K20 gene	-1.261	-2.118	-1.87	-1.709	0.857	-0.161	0.348
mMR028767	E2F transcription factor 6	-0.155	-0.736	-1.89	-2.005	0.581	0.115	0.348
mMC008274	RIKEN cDNA A530088I07 gene	2.498	2.113	2.336	2.028	0.385	0.308	0.3465
mMC016427	plasminogen activator, urokinase receptor	2.39	2.139	2.223	1.782	0.251	0.441	0.346
mMR029449	solute carrier family 39 (zinc transporter), member 14	2.727	2.614	2.321	1.746	0.113	0.575	0.344
mMC025624	cDNA sequence BC052046	5.359	5.247	5.166	4.597	0.112	0.569	0.3405
mMR029105	platelet-activating factor receptor	2.17	1.794	1.809	1.504	0.376	0.305	0.3405
mMC003899	RIKEN cDNA 6330403M23 gene	-0.904	-1.452	-1.9	-2.032	0.548	0.132	0.34
mMC002822	SLIT-ROBO Rho GTPase activating protein 2	2.147	2.15	2.215	1.532	-0.003	0.683	0.34
mMC016741	Gardner-Rasheed feline sarcoma viral (Fgr) oncogene homolog	2.388	1.874	1.503	1.337	0.514	0.166	0.34
mMR028164	protein phosphatase 4, regulatory subunit 2	2.059	1.78	1.178	0.778	0.279	0.4	0.3395
mMA034010	phosphodiesterase 4A, cAMP specific	5.034	4.874	3.546	3.028	0.16	0.518	0.339
mMC002474	RIKEN cDNA 5830454D03 gene	2.351	1.863	-0.193	-0.373	0.488	0.18	0.334
mMC023499	CD82 antigen	2.815	2.551	2.769	2.365	0.264	0.404	0.334
mMC004212	nuclear factor of kappa light polypeptide gene enhancer in B-cells 2, p49/p100	2.159	2.142	3.582	2.933	0.017	0.649	0.333
mMA034931	cold autoinflammatory syndrome 1 homolog (human)	2.769	2.457	2.137	1.786	0.312	0.351	0.3315
mMR027427	low density lipoprotein receptor adaptor protein 1	-1.27	-2.056	-2.266	-2.143	0.786	-0.123	0.3315
mMC022598	histocompatibility 2, Q region locus 7	2.841	2.761	2.436	1.856	0.08	0.58	0.33
mMC012525	potassium channel tetramerisation domain containing 12	3.463	3.112	1.257	0.948	0.351	0.309	0.33
mMC025052	GRAM domain containing 1A	2.493	2.317	2.823	2.339	0.176	0.484	0.33
mMC024536	myosin VIIa	-1.011	-1.638	-2.078	-2.109	0.627	0.031	0.329
mMA033847	CD40 antigen	4.877	5.054	6.227	5.396	-0.177	0.831	0.327
mMR031075	limb expression 1 homolog (chicken)	2.122	2.076	3.481	2.874	0.046	0.607	0.3265
mMR029647	limb expression 1 homolog (chicken)	2.239	1.913	2.736	2.41	0.326	0.326	0.326
mMC005250	RIKEN cDNA B230207M22 gene	3.943	3.265	2.572	2.605	0.678	-0.033	0.3225
mMC020921	B-cell translocation gene 1, anti-proliferative	2.374	1.762	0.993	0.961	0.612	0.032	0.322
mMC016261	chemokine (C-X-C motif) ligand 7	2.176	2.113	2.199	1.62	0.063	0.579	0.321
mMC018940	sialophorin	2.481	1.899	1.204	1.148	0.582	0.056	0.319
mMC014819	lipocalin 2	5.997	6.42	7.194	6.136	-0.423	1.058	0.3175
mMC007268	RAB32, member RAS oncogene family	2.072	1.714	1.643	1.367	0.358	0.276	0.317
mMA031857	alcohol dehydrogenase, iron containing, 1	1.857	1.649	2.728	2.306	0.208	0.422	0.315
mMC024925	C-type lectin domain family 4, member n	2.285	1.736	1.217	1.137	0.549	0.08	0.3145
mMR026292	nuclear factor of activated T-cells, cytoplasmic, calcineurin-dependent 1	-1.648	-1.934	-1.862	-2.203	0.286	0.341	0.3135
mMC008447	Kruppel-like factor 9	-2.063	-2.333	-1.538	-1.894	0.27	0.356	0.313
mMC012567	RIKEN cDNA 1810013L24 gene	2.01	1.646	0.555	0.296	0.364	0.259	0.3115
mMC006289	protein kinase, AMP-activated, gamma 2 non-catalytic subunit	-1.072	-1.957	-2.51	-2.24	0.885	-0.27	0.3075
mMC005244	S100 calcium binding protein A8 (calgranulin A)	2.103	1.85	2.608	2.248	0.253	0.36	0.3065
mMC008908	growth factor receptor bound protein 2-associated protein 3	-0.669	-1.223	-2.174	-2.229	0.554	0.055	0.3045
mMC020416	proteoglycan 1, secretory granule	2.463	2.266	2.101	1.689	0.197	0.412	0.3045
mMC001676	sorting nexin 8	-1.816	-2.739	-2.507	-2.192	0.923	-0.315	0.304
mMR026460	Ewing's tumor-associated antigen 1	-1.354	-1.821	-2.11	-2.251	0.467	0.141	0.304
mMC021563	integrin alpha L	1.686	1.724	4.611	3.966	-0.038	0.645	0.3035
mMC025874	acyl-CoA synthetase medium-chain family member 2	2.242	2.138	1.176	0.676	0.104	0.5	0.302
mMC017360	RIKEN cDNA D330045A20 gene	2.51	1.906	0.995	0.997	0.604	-0.002	0.301
mMR026561	integrin alpha V	2.763	2.631	2.212	1.745	0.132	0.467	0.2995
mMC007508	ubiquitin-conjugating enzyme E2T (putative)	-1.424	-2.086	-1.925	-1.862	0.662	-0.063	0.2995
mMR030280	trichorhinophalangeal syndrome I (human)	2.671	2.63	1.467	0.914	0.041	0.553	0.297
mMR030566	vascular cell adhesion molecule 1	7.194	6.814	5.542	5.329	0.38	0.213	0.2965
mMA034830	dual specificity phosphatase 16	3.296	3.46	3.255	2.505	-0.164	0.75	0.293
mMC011912	solute carrier family 40 (iron-regulated transporter), member 1	-1.546	-2.286	-2.128	-1.974	0.74	-0.154	0.293
mMC013863	nuclear factor of kappa light polypeptide gene enhancer in B-cells inhibitor, epsilon	3.992	3.791	2.764	2.381	0.201	0.383	0.292
mMC011801	triggering receptor expressed on myeloid cells-like 4	5.289	4.994	2.189	1.9	0.295	0.289	0.292
mMC022274	RAB3A interacting protein (rabin3)-like 1	-3.348	-4.054	-3.171	-3.047	0.706	-0.124	0.291
mMA032746	transformed mouse 3T3 cell double minute 2	3.259	2.915	0.341	0.103	0.344	0.238	0.291
mMC004990	RIKEN cDNA 1700025G04 gene	-1.899	-2.288	-1.937	-2.125	0.389	0.188	0.2885
mMC014477	RIKEN cDNA 1810011H11 gene	-1.876	-2.678	-2.789	-2.562	0.802	-0.227	0.2875
mMR030550	ubiquitin-conjugating enzyme E2F (putative)	2.317	2.046	1.529	1.227	0.271	0.302	0.2865
mMC012718	phosphodiesterase 10A	1.007	1	2.907	2.344	0.007	0.563	0.285
mMA033604	S-phase kinase-associated protein 2 (p45)	-1.023	-1.639	-2.083	-2.037	0.616	-0.046	0.285
mMA035235	sodium channel, voltage-gated, type I, beta	2.285	1.813	0.437	0.342	0.472	0.095	0.2835
mMC011002	RAB11 family interacting protein 5 (class I)	-1.922	-2.32	-1.477	-1.644	0.398	0.167	0.2825
mMC025152	transmembrane protein 176A	2.131	1.923	3.953	3.6	0.208	0.353	0.2805
mMC014562	Friend leukemia integration 1	-0.764	-1.362	-2.345	-2.306	0.598	-0.039	0.2795
mMR027846	proviral integration site 2	3.626	3.117	2.674	2.624	0.509	0.05	0.2795
mMR030292	protein phosphatase 1, regulatory subunit 10	2.075	1.982	1.466	1.003	0.093	0.463	0.278
mMC008311	transcription factor 19	-1.524	-1.786	-2.315	-2.609	0.262	0.294	0.278
mMR029945	src-like adaptor	2.97	2.698	1.792	1.509	0.272	0.283	0.2775
mMR028321	RIKEN cDNA E430024C06 gene	1.306	1.402	2.432	1.781	-0.096	0.651	0.2775
mMR029400	nucleoporin 54	2.055	1.9	0.848	0.45	0.155	0.398	0.2765
mMC008341	Luc7 homolog (S. cerevisiae)-like	2.057	1.747	0.746	0.504	0.31	0.242	0.276
mMC023155	limb expression 1 homolog (chicken)	3.428	3.315	3.349	2.912	0.113	0.437	0.275
mMR027060	Ras association (RalGDS/AF-6) domain family 4	1.725	1.454	2.267	1.988	0.271	0.279	0.275
mMC011753	RIKEN cDNA 1190003J15 gene	4.031	3.709	2.486	2.262	0.322	0.224	0.273
mMC000917	RIKEN cDNA 1110003O08 gene	-1.171	-1.898	-2.569	-2.385	0.727	-0.184	0.2715
mMC019122	TNFAIP3 interacting protein 1	3.896	3.558	2.615	2.411	0.338	0.204	0.271
mMC005417	ATP binding domain 3	2.416	1.863	1.313	1.329	0.553	-0.016	0.2685
mMR028594	SAM domain, SH3 domain and nuclear localization signals, 1	3.672	3.88	2.979	2.235	-0.208	0.744	0.268
mMC013293	suppressor of variegation 4-20 homolog 2 (Drosophila)	-1.296	-1.927	-2.331	-2.236	0.631	-0.095	0.268
mMC017121	dystrophia myotonica-containing WD repeat motif	-1.042	-1.549	-2.284	-2.313	0.507	0.029	0.268
mMC017464	RIKEN cDNA 1700054N08 gene	-2.552	-2.945	-2.822	-2.965	0.393	0.143	0.268
mMC011799	RIKEN cDNA D230002A01 gene	2.13	1.948	1.632	1.279	0.182	0.353	0.2675
mMC016092	cDNA sequence BC003324	2.077	1.822	2.272	1.996	0.255	0.276	0.2655
mMC002223	ST3 beta-galactoside alpha-2,3-sialyltransferase 3	2.152	2.155	3.149	2.62	-0.003	0.529	0.263
mMR027432	StAR-related lipid transfer (START) domain containing 5	2.623	2.627	1.597	1.071	-0.004	0.526	0.261
mMC020051	ral guanine nucleotide dissociation stimulator	1.822	1.792	2.089	1.598	0.03	0.491	0.2605
mMA034154	polypyrimidine tract binding protein 1	2.051	1.806	-0.12	-0.395	0.245	0.275	0.26
mMR030514	F-box and leucine-rich repeat protein 10	-1.724	-2.091	-2.158	-2.309	0.367	0.151	0.259
mMC012407	hematopoietic cell specific Lyn substrate 1	2.237	1.988	1.725	1.457	0.249	0.268	0.2585
mMA035554	TSC22 domain family 3	-1.231	-1.517	-2.21	-2.436	0.286	0.226	0.256
mMR027947	midline 1	2.16	2.156	1.516	1.009	0.004	0.507	0.2555
mMA031507	caspase 4, apoptosis-related cysteine peptidase	5.443	5.424	3.72	3.228	0.019	0.492	0.2555
mMC023141	reticulon 2 (Z-band associated protein)	2.142	1.935	2.619	2.316	0.207	0.303	0.255
mMA031794	Suppression of tumorigenicity 7	2.451	2.178	2.386	2.15	0.273	0.236	0.2545
mMC004827	kinesin family member 22	-0.958	-1.499	-2.069	-2.036	0.541	-0.033	0.254
mMC026191	syntaxin 6	1.668	1.587	2.089	1.663	0.081	0.426	0.2535
mMC006096	START domain containing 7	2.112	2.218	2.462	1.852	-0.106	0.61	0.252
mMC010087	Dip3 beta	-1.507	-2.013	-2.281	-2.279	0.506	-0.002	0.252
mMC016956	diacylglycerol O-acyltransferase 2	1.202	1.463	4.592	3.827	-0.261	0.765	0.252
mMC022251	spermatogenesis associated 2	2	1.883	0.278	-0.108	0.117	0.386	0.2515
mMR029111	forkhead box M1	-0.645	-1.331	-2.781	-2.592	0.686	-0.189	0.2485
mMC004649	Tnf receptor-associated factor 6	2.264	2.019	0.799	0.549	0.245	0.25	0.2475
mMC018466	RIKEN cDNA 2600010E01 gene	1.305	1.559	2.299	1.557	-0.254	0.742	0.244
mMC020387	DEAD/H (Asp-Glu-Ala-Asp/His) box polypeptide 26B	-1.423	-2.013	-2.381	-2.275	0.59	-0.106	0.242
mMR030684	RIKEN cDNA 6720457D02 gene	-0.883	-1.562	-2.096	-1.9	0.679	-0.196	0.2415
mMC019997	nuclear receptor subfamily 1, group H, member 3	2.354	1.949	3.439	3.363	0.405	0.076	0.2405
mMC018119	cyclin-dependent kinase inhibitor 2C (p18, inhibits CDK4)	-1.443	-1.852	-2.404	-2.476	0.409	0.072	0.2405
mMC012445	wingless-related MMTV integration site 6	3.237	3.081	2.668	2.347	0.156	0.321	0.2385
mMC024558	RAB20, member RAS oncogene family	3.539	3.192	2.548	2.422	0.347	0.126	0.2365
mMC022826	adenosine A2a receptor	4.845	5.031	4.602	3.944	-0.186	0.658	0.236
mMC006159	RIKEN cDNA 2010005H15 gene	1.377	1.281	2.788	2.412	0.096	0.376	0.236
mMC005582	CD302 antigen	2.053	1.707	1.124	0.998	0.346	0.126	0.236
mMC025239	N-myc downstream regulated gene 1	2.076	2.276	0.185	-0.486	-0.2	0.671	0.2355
mMC017783	solute carrier family 44, member 1	2.056	1.946	1.587	1.226	0.11	0.361	0.2355
mMC002265	sema domain, immunoglobulin domain (Ig), transmembrane domain (TM) and short cytoplasmic domain, (se	0.982	0.702	2.241	2.051	0.28	0.19	0.235
mMC002127	metallothionein 2	0.692	0.571	3.062	2.715	0.121	0.347	0.234
mMC018997	TSC22 domain family 2	2.733	2.618	1.104	0.753	0.115	0.351	0.233
mMC023642	histocompatibility 2, class II antigen A, beta 1	2.104	2.075	1.978	1.541	0.029	0.437	0.233
mMC016804	RIKEN cDNA 2610028A01 gene	2.068	1.575	0.319	0.348	0.493	-0.029	0.232
mMC004741	SKI-like	2.896	2.87	3.373	2.937	0.026	0.436	0.231
mMC010809	AE binding protein 2	3.427	3.174	1.23	1.027	0.253	0.203	0.228
mMC000925	thyrotroph embryonic factor	-1.197	-1.801	-2.212	-2.064	0.604	-0.148	0.228
mMC020231	RIKEN cDNA C230078M08 gene	-1.609	-1.811	-1.883	-2.13	0.202	0.247	0.2245
mMC002166	transmembrane protein 86A	-2.22	-2.945	-2.898	-2.62	0.725	-0.278	0.2235
mMC005287	ets variant gene 5	-1.495	-1.962	-2.248	-2.227	0.467	-0.021	0.223
mMR027722	zinc finger protein 36, C3H type-like 1	-0.692	-1.042	-2.033	-2.126	0.35	0.093	0.2215
mMC008714	RIKEN cDNA D230007K08 gene	0	-0.637	-2.351	-2.15	0.637	-0.201	0.218
mMA034070	MYB binding protein (P160) 1a	2.303	2.169	0.293	-0.009	0.134	0.302	0.218
mMC019237	solute carrier family 31, member 2	3.207	2.91	2.554	2.416	0.297	0.138	0.2175
mMC006315	malic enzyme, supernatant	2.011	1.759	0.655	0.473	0.252	0.182	0.217
mMR028698	RIKEN cDNA 1810011H11 gene	-2.009	-2.848	-2.872	-2.466	0.839	-0.406	0.2165
mMC020881	spermatogenesis associated 13	3.733	3.692	2.463	2.071	0.041	0.392	0.2165
mMC011304	RIKEN cDNA 2900024O10 gene	-1.473	-2.075	-1.816	-1.644	0.602	-0.172	0.215
mMC001634	Kruppel-like factor 6	3.222	2.998	1.771	1.565	0.224	0.206	0.215
mMC101017	headcase homolog (Drosophila)	2.539	2.371	0.807	0.546	0.168	0.261	0.2145
mMC022187	vascular endothelial growth factor C	3.168	3.201	2.136	1.676	-0.033	0.46	0.2135
mMC001707	signal peptide, CUB domain, EGF-like 2	3.447	3.457	1.453	1.019	-0.01	0.434	0.212
mMA033647	GRAM domain containing 1A	2.511	2.63	2.234	1.691	-0.119	0.543	0.212
mMA033090	cyclin-dependent kinase inhibitor 2C (p18, inhibits CDK4)	-1.019	-1.467	-2.817	-2.791	0.448	-0.026	0.211
mMR027072	T-box 10	2.624	2.425	2.083	1.862	0.199	0.221	0.21
mMC007324	RIKEN cDNA 1110001A07 gene	6.375	6.765	4.926	4.118	-0.39	0.808	0.209
mMC014999	chromatin assembly factor 1, subunit A (p150)	-1.554	-1.835	-2.103	-2.239	0.281	0.136	0.2085
mMC006366	slit homolog 1 (Drosophila)	1.339	1.259	2.174	1.839	0.08	0.335	0.2075
mMC005174	eukaryotic translation elongation factor 1 epsilon 1	2.566	2.278	1.129	1.005	0.288	0.124	0.206
mMC002796	D-dopachrome tautomerase	0.902	0.793	2.023	1.722	0.109	0.301	0.205
mMC014609	interleukin-1 receptor-associated kinase 3	4.457	4.257	3.542	3.333	0.2	0.209	0.2045
mMC000850	zinc finger, MYND-type containing 15	1.715	1.745	2.865	2.429	-0.03	0.436	0.203
mMC010443	expressed in non-metastatic cells 6, protein	2.115	1.831	0.22	0.099	0.284	0.121	0.2025
mMC007347	transmembrane protein 176B	3.501	3.137	3.206	3.165	0.364	0.041	0.2025
mMA031602	proteoglycan 1, secretory granule	2.01	1.901	1.9	1.605	0.109	0.295	0.202
mMC014674	Max dimerization protein 4	-2.48	-2.892	-2.79	-2.781	0.412	-0.009	0.2015
mMC022594	RIKEN cDNA 1500041B16 gene	-0.928	-1.477	-3.086	-2.935	0.549	-0.151	0.199
mMC015149	forkhead box P4	3.113	2.885	2.248	2.079	0.228	0.169	0.1985
mMC018083	dual specificity phosphatase 16	2.922	3.167	3.375	2.734	-0.245	0.641	0.198
mMC003733	cDNA sequence BC027231	2.595	2.584	1.445	1.06	0.011	0.385	0.198
mMC015828	GRAM domain containing 1B	-1.481	-1.719	-2.325	-2.482	0.238	0.157	0.1975
mMA033054	retinoic acid induced 12	2.312	2.285	1.566	1.203	0.027	0.363	0.195
mMC011944	acid phosphatase 5, tartrate resistant	0.861	0.887	2.155	1.741	-0.026	0.414	0.194
mMC017295	cDNA sequence BC066140	-1.559	-2.02	-1.902	-1.828	0.461	-0.074	0.1935
mMC002198	expressed sequence AI504432	3.643	3.793	2.209	1.675	-0.15	0.534	0.192
mMC009974	ral guanine nucleotide dissociation stimulator	3.975	3.93	1.449	1.111	0.045	0.338	0.1915
mMC005285	SAM domain, SH3 domain and nuclear localization signals, 1	4.573	4.632	2.248	1.807	-0.059	0.441	0.191
mMC009638	caspase 4, apoptosis-related cysteine peptidase	5.867	6.032	3.42	2.873	-0.165	0.547	0.191
mMA034292	cyclin-dependent kinase 2	-0.723	-1.147	-2.135	-2.09	0.424	-0.045	0.1895
mMC017806	adenylate cyclase 9	-1.859	-2.27	-1.967	-1.935	0.411	-0.032	0.1895
mMR029729	histocompatibility 2, class II antigen A, beta 1	4.497	4.646	2.596	2.074	-0.149	0.522	0.1865
mMC007024	lung-inducible neuralized-related C3HC4 RING domain protein	2.011	1.702	-0.223	-0.281	0.309	0.058	0.1835
mMC011743	polycystic kidney disease 1 homolog	2.193	2.027	2.77	2.57	0.166	0.2	0.183
mMC014277	dual specificity phosphatase 2	5.911	6.451	6.291	5.387	-0.54	0.904	0.182
mMC015600	intraflagellar transport 57 homolog (Chlamydomonas)	2.339	2.227	2.702	2.452	0.112	0.25	0.181
mMC013344	hepatitis A virus cellular receptor 2	-1.756	-2.113	-1.741	-1.745	0.357	0.004	0.1805
mMR029857	expressed sequence BB128963	-1.636	-1.964	-2.255	-2.287	0.328	0.032	0.18
mMR030167	RIKEN cDNA 2810487A22 gene	2.73	2.671	0.61	0.31	0.059	0.3	0.1795
mMC012922	RIKEN cDNA 1500031L02 gene	-1.712	-2.298	-2.306	-2.078	0.586	-0.228	0.179
mMC012374	protein tyrosine phosphatase, receptor-type, F interacting protein, binding protein 2	4.616	4.417	2.933	2.777	0.199	0.156	0.1775
mMR031203	sialophorin	2.527	2.206	0.529	0.505	0.321	0.024	0.1725
mMC100633	LIM domain only 4	3.482	3.145	1.996	1.989	0.337	0.007	0.172
mMR030134	potassium channel tetramerisation domain containing 12	5.198	5.023	1.319	1.153	0.175	0.166	0.1705
mMC016295	eyes absent 1 homolog (Drosophila)	-1.318	-1.749	-2.846	-2.755	0.431	-0.091	0.17
mMR026920	microfibrillar-associated protein 3-like	1.993	2.003	1.589	1.242	-0.01	0.347	0.1685
mMA034482	tumor necrosis factor, alpha-induced protein 2	5.278	5.191	3.683	3.433	0.087	0.25	0.1685
mMR031223	glycoprotein 49 A	2.631	2.498	0.569	0.368	0.133	0.201	0.167
mMC019121	solute carrier family 24 (sodium/potassium/calcium exchanger), member 6	-2.021	-2.012	-1.769	-2.111	-0.009	0.342	0.1665
mMC015143	RIKEN cDNA 5430435G22 gene	-2.04	-2.676	-0.841	-0.532	0.636	-0.309	0.1635
mMC021795	intraflagellar transport 57 homolog (Chlamydomonas)	2.999	2.918	2.822	2.576	0.081	0.246	0.1635
mMC019456	expressed sequence AW544981	-1.882	-2.041	-1.883	-2.049	0.159	0.166	0.1625
mMO036075	RIKEN cDNA 2610024E20 gene	2.12	2.025	0.279	0.051	0.095	0.228	0.1615
mMC020702	mortality factor 4 like 2	2.012	1.722	1.148	1.115	0.29	0.033	0.1615
mMC013275	RIKEN cDNA 3110003A17 gene	3.107	2.964	2.726	2.548	0.143	0.178	0.1605
mMC006480	RIKEN cDNA D930048N14 gene	-1.512	-1.972	-2.878	-2.738	0.46	-0.14	0.16
mMC019467	cell cycle related kinase	-0.905	-1.401	-2.402	-2.224	0.496	-0.178	0.159
mMC005645	glycerophosphodiester phosphodiesterase domain containing 1	2.225	1.871	0.804	0.844	0.354	-0.04	0.157
mMR026617	claspin homolog (Xenopus laevis)	-1.762	-1.886	-2.045	-2.235	0.124	0.19	0.157
mMC001983	polymerase (DNA directed), delta 1, catalytic subunit	-1.315	-1.815	-2.254	-2.066	0.5	-0.188	0.156
mMC013468	nuclear protein 1	3.003	2.944	3.043	2.791	0.059	0.252	0.1555
mMR028487	kelch-like 6 (Drosophila)	-2.832	-3.233	-1.176	-1.083	0.401	-0.093	0.154
mMC017192	RIKEN cDNA 5330401P04 gene	-1.369	-1.849	-2.257	-2.083	0.48	-0.174	0.153
mMC012200	fascin homolog 1, actin bundling protein (Strongylocentrotus purpuratus)	0.768	0.84	4.861	4.486	-0.072	0.375	0.1515
mMC000796	vinculin	2.188	2.072	0.347	0.161	0.116	0.186	0.151
mMC004596	RIKEN cDNA A930009K04 gene	3.217	3.395	3.841	3.363	-0.178	0.478	0.15
mMC011561	ADP-ribosylation factor-like 11	-1.487	-2.139	-3.058	-2.701	0.652	-0.357	0.1475
mMC023723	RIKEN cDNA 6430531B16 gene	-0.487	-1.153	-2.351	-1.979	0.666	-0.372	0.147
mMC008038	Wolf-Hirschhorn syndrome candidate 1 (human)	-1.766	-2.02	-1.623	-1.662	0.254	0.039	0.1465
mMC011616	DNA segment, Chr 15, Wayne State University 169, expressed	-1.834	-2.348	-1.816	-1.595	0.514	-0.221	0.1465
mMC024794	chemokine (C-X3-C motif) ligand 1	3.908	3.978	6.478	6.115	-0.07	0.363	0.1465
mMC009854	RIKEN cDNA A930003A15 gene	2.865	2.68	1.923	1.816	0.185	0.107	0.146
mMC025560	CD300 antigen like family member B	-0.442	-1.203	-2.47	-2	0.761	-0.47	0.1455
mMC009247	insulin-like growth factor 2 mRNA binding protein 2	1.828	1.613	2.777	2.704	0.215	0.073	0.144
mMC014700	RIKEN cDNA 2510042P03 gene	-1.26	-1.737	-2.334	-2.145	0.477	-0.189	0.144
mMC020606	interferon regulatory factor 1	4.305	4.475	4.026	3.57	-0.17	0.456	0.143
mMC008837	solute carrier family 31, member 1	2.215	2.062	1.352	1.222	0.153	0.13	0.1415
mMC020973	myristoylated alanine rich protein kinase C substrate	2.141	2.086	1.407	1.183	0.055	0.224	0.1395
mMR028113	dual specificity phosphatase 16	2.883	3.254	3.307	2.657	-0.371	0.65	0.1395
mMC020810	transmembrane protein 49	2.202	1.836	0.692	0.779	0.366	-0.087	0.1395
mMA031573	THAP domain containing, apoptosis associated protein 1	2.033	1.888	0.498	0.365	0.145	0.133	0.139
mMC011230	phospholipid scramblase 4	-0.917	-0.976	-1.866	-2.084	0.059	0.218	0.1385
mMA032532	solute carrier family 44, member 1	2.246	2.383	1.926	1.521	-0.137	0.405	0.134
mMC008882	CREB binding protein	2.036	1.883	0.221	0.106	0.153	0.115	0.134
mMC011387	TBC1 domain family, member 2	-3.088	-3.688	-2.914	-2.579	0.6	-0.335	0.1325
mMC006982	RIKEN cDNA 2900026A02 gene	-3.076	-3.563	-3.611	-3.383	0.487	-0.228	0.1295
mMC013181	pleckstrin	2.857	2.903	1.637	1.335	-0.046	0.302	0.128
mMC021708	tripartite motif-containing 36	2.809	2.787	2.895	2.662	0.022	0.233	0.1275
mMR030436	interferon induced transmembrane protein 1	2.231	2.622	1.411	0.766	-0.391	0.645	0.127
mMC020838	RIKEN cDNA 4933439C10 gene	-1.018	-1.56	-2.069	-1.78	0.542	-0.289	0.1265
mMC025229	dedicator of cytokinesis 10	2.285	2.586	1.635	1.082	-0.301	0.553	0.126
mMC009892	syntaxin 6	2.807	2.865	1.658	1.35	-0.058	0.308	0.125
mMR028606	RIKEN cDNA 1700093C20 gene	2.571	2.974	2.493	1.842	-0.403	0.651	0.124
mMC017992	spleen tyrosine kinase	2.689	2.662	1.877	1.657	0.027	0.22	0.1235
mMC016444	RIKEN cDNA 6720420G18 gene	2.085	2.224	0.384	0.001	-0.139	0.383	0.122
mMC015426	baculoviral IAP repeat-containing 3	4.089	4.2	3.633	3.282	-0.111	0.351	0.12
mMR026256	thrombospondin 1	2.007	2.196	1.345	0.916	-0.189	0.429	0.12
mMC009793	DNA methyltransferase 3A	-1.062	-1.73	-2.18	-1.751	0.668	-0.429	0.1195
mMC023951	pyridoxal (pyridoxine, vitamin B6) kinase	-2.435	-2.937	-3.315	-3.051	0.502	-0.264	0.119
mMC022902	RIKEN cDNA 4930579G24 gene	-0.517	-0.593	-2.134	-2.296	0.076	0.162	0.119
mMA033829	RNA binding motif protein 7	2.072	1.923	-0.102	-0.189	0.149	0.087	0.118
mMC017998	tripartite motif-containing 36	0.727	0.742	2.336	2.086	-0.015	0.25	0.1175
mMC009566	trichorhinophalangeal syndrome I (human)	3.673	3.638	1.469	1.271	0.035	0.198	0.1165
mMC017390	potassium channel tetramerisation domain containing 12b	-2.7	-2.26	-1.773	-2.446	-0.44	0.673	0.1165
mMR100264	GNAS (guanine nucleotide binding protein	2.556	2.605	3.056	2.781	-0.049	0.275	0.113
mMC017365	N-myc downstream regulated-like	2.79	3.14	0.188	-0.388	-0.35	0.576	0.113
mMA033131	RAB3A interacting protein (rabin3)-like 1	-1.847	-2.172	-3.247	-3.145	0.325	-0.102	0.1115
mMC020253	Fc receptor, IgG, low affinity IIb	5.317	5.576	3.353	2.872	-0.259	0.481	0.111
mMC021491	tetratricopeptide repeat, ankyrin repeat and coiled-coil containing 1	-1.503	-1.37	-1.963	-2.318	-0.133	0.355	0.111
mMC018924	mitochondrial ribosomal protein L52	1.608	1.515	3.454	3.325	0.093	0.129	0.111
mMA035132	nuclear receptor subfamily 1, group H, member 3	2.478	2.114	2.732	2.875	0.364	-0.143	0.1105
mMC100365	solute carrier family 45, member 4	-1.921	-2.362	-2.835	-2.612	0.441	-0.223	0.109
mMC010754	ATP-binding cassette, sub-family A (ABC1), member 1	2.023	1.802	-0.456	-0.452	0.221	-0.004	0.1085
mMC014422	proteasome (prosome, macropain) subunit, alpha type 6	2.576	2.583	2.734	2.511	-0.007	0.223	0.108
mMC011755	fibromodulin	3.147	3.03	2.874	2.776	0.117	0.098	0.1075
mMR030641	C-type lectin domain family 5, member a	2.954	2.658	1.201	1.284	0.296	-0.083	0.1065
mMC008807	RIKEN cDNA 2500002B13 gene	2.414	2.337	1.469	1.333	0.077	0.136	0.1065
mMC013486	formyl peptide receptor 1	6.12	6.251	6.057	5.717	-0.131	0.34	0.1045
mMC005900	cDNA sequence BC006779	3.512	3.77	3.58	3.113	-0.258	0.467	0.1045
mMC002927	pleckstrin homology domain containing, family M (with RUN domain) member 1	-1.663	-2.116	-1.685	-1.441	0.453	-0.244	0.1045
mMC025719	toll-like receptor 1	2.697	2.793	2.446	2.142	-0.096	0.304	0.104
mMC003000	formin binding protein 1-like	3.512	3.484	3.251	3.071	0.028	0.18	0.104
mMC004495	erythrocyte protein band 4.1-like 1	-1.159	-1.543	-2.129	-1.952	0.384	-0.177	0.1035
mMC100757	DNA segment, Chr 12, ERATO Doi 553, expr	2.362	2.356	2.732	2.532	0.006	0.2	0.103
mMC025079	colony stimulating factor 3 receptor (granulocyte)	1.693	1.869	2.178	1.796	-0.176	0.382	0.103
mMC013357	C-type lectin domain family 2, member d	1.988	2.029	3.01	2.765	-0.041	0.245	0.102
mMC009420	neutrophil cytosolic factor 4	2.058	1.976	1.37	1.248	0.082	0.122	0.102
mMC018726	histocompatibility 2, class II antigen E beta	2.419	2.415	1.604	1.406	0.004	0.198	0.101
mMC013162	RIKEN cDNA E130014J05 gene	3.832	4.093	2.691	2.228	-0.261	0.463	0.101
mMC010749	chromatin licensing and DNA replication factor 1	-2.249	-2.315	-2.375	-2.508	0.066	0.133	0.0995
mMC011511	POU domain, class 2, transcription factor 2	3.03	3.07	1.829	1.592	-0.04	0.237	0.0985
mMA034933	golgi SNAP receptor complex member 2	2.234	2.173	1.585	1.45	0.061	0.135	0.098
mMC001570	Epstein-Barr virus induced gene 3	2.342	2.483	3.588	3.252	-0.141	0.336	0.0975
mMR028687	expressed sequence AA536743	-1.213	-1.484	-2.512	-2.436	0.271	-0.076	0.0975
mMR029326	RIKEN cDNA 2900057D21 gene	1.016	1.191	2.782	2.417	-0.175	0.365	0.095
mMC016921	matrix metallopeptidase 14 (membrane-inserted)	4.325	4.396	6.993	6.733	-0.071	0.26	0.0945
mMC004186	UDP-GlcNAc:betaGal beta-1,3-N-acetylglucosaminyltransferase 8	-2.134	-2.646	-2.69	-2.366	0.512	-0.324	0.094
mMA032869	interferon (alpha and beta) receptor 2	2.012	1.956	-0.027	-0.159	0.056	0.132	0.094
mMC002600	ceramide kinase	-2.348	-2.969	-3.49	-3.057	0.621	-0.433	0.094
mMR030038	REX1, RNA exonuclease 1 homolog (S. cerevisiae)	2.17	1.998	0.36	0.345	0.172	0.015	0.0935
mMC024869	RIKEN cDNA 9330158H04 gene	3.184	3.159	1.368	1.207	0.025	0.161	0.093
mMR030859	gephyrin	1.852	1.931	2.25	1.986	-0.079	0.264	0.0925
mMC018769	Metadherin	3.355	3.33	2.618	2.463	0.025	0.155	0.09
mMC023444	fidgetin-like 1	-2.122	-2.155	-2.201	-2.347	0.033	0.146	0.0895
mMC004233	jumonji domain containing 2A	2.556	2.806	3.423	3.003	-0.25	0.42	0.085
mMC014005	CD300e antigen	3.295	3.351	1.809	1.592	-0.056	0.217	0.0805
mMC009749	transcription factor EC	3.52	3.477	2.006	1.89	0.043	0.116	0.0795
mMR029189	lymphocyte cytosolic protein 2	3.066	3.286	1.971	1.592	-0.22	0.379	0.0795
mMC020920	nucleoporin 54	3.099	3.081	0.527	0.393	0.018	0.134	0.076
mMC016966	cDNA sequence BC043301	1.069	1.316	2.171	1.772	-0.247	0.399	0.076
mMC019321	acireductone dioxygenase 1	-1.209	-1.664	-2.276	-1.972	0.455	-0.304	0.0755
mMC017788	amiloride-sensitive cation channel 1, neuronal (degenerin)	1.717	2.062	0.781	0.287	-0.345	0.494	0.0745
mMC015427	NADPH oxidase 1	1.359	1.497	4.598	4.311	-0.138	0.287	0.0745
mMC101132	TNFAIP3 interacting protein 3	2.013	2.369	3.657	3.154	-0.356	0.503	0.0735
mMR030218	expressed sequence AA407659	2.536	2.451	-0.287	-0.348	0.085	0.061	0.073
mMA031489	ceramide kinase	-1.24	-1.57	-2.363	-2.179	0.33	-0.184	0.073
mMC014311	RIKEN cDNA A930033M14 gene	4.152	4.176	3.883	3.717	-0.024	0.166	0.071
mMC001718	brix domain containing 1	2.036	1.894	0.716	0.717	0.142	-0.001	0.0705
mMC100269	G protein-coupled receptor 31, D17Leh66c	2.549	2.871	4.741	4.278	-0.322	0.463	0.0705
mMC019561	nucleolar protein family A, member 2	2.013	1.974	1.304	1.206	0.039	0.098	0.0685
mMC009584	growth arrest specific 7	1.801	1.871	2.109	1.904	-0.07	0.205	0.0675
mMC010489	cold autoinflammatory syndrome 1 homolog (human)	9.619	9.612	2.902	2.774	0.007	0.128	0.0675
mMC011839	delta-like 1 homolog (Drosophila)	4.684	4.533	2.556	2.574	0.151	-0.018	0.0665
mMC006979	density-regulated protein	2.231	2.376	2.165	1.887	-0.145	0.278	0.0665
mMC017807	nitric oxide synthase trafficker	-1.303	-1.638	-2.252	-2.047	0.335	-0.205	0.065
mMC009950	regulator of G-protein signaling 8	2.134	2.25	1.017	0.78	-0.116	0.237	0.0605
mMC100342	retinol dehydrogenase 8	-1.405	-1.676	-2.601	-2.45	0.271	-0.151	0.06
mMR028081	transmembrane protein 49	3.245	3.109	1.355	1.372	0.136	-0.017	0.0595
mMC021046	filamin binding LIM protein 1	-1.288	-1.862	-3.122	-2.667	0.574	-0.455	0.0595
mMC025304	acidic (leucine-rich) nuclear phosphoprotein 32 family, member A	0.284	0.435	2.355	2.086	-0.151	0.269	0.059
mMR100293	discoidin domain receptor family, member	1.98	2.185	1.063	0.743	-0.205	0.32	0.0575
mMC021577	cDNA sequence BC033915	2.637	2.973	1.051	0.602	-0.336	0.449	0.0565
mMC021230	deafness, autosomal dominant 5 homolog (human)	-2.003	-2.03	-1.59	-1.676	0.027	0.086	0.0565
mMC011102	dual specificity phosphatase 6	0.239	-0.111	-2.081	-1.842	0.35	-0.239	0.0555
mMC006227	cell cycle related kinase	-1.765	-1.992	-2.195	-2.076	0.227	-0.119	0.054
mMR029637	transducin (beta)-like 1X-linked receptor 1	-1.476	-1.747	-2.205	-2.042	0.271	-0.163	0.054
mMR029613	dystonin	1.768	2.136	1.822	1.348	-0.368	0.474	0.053
mMC026104	histocompatibility 2, class II antigen A, beta 1	5.049	5.281	2.177	1.841	-0.232	0.336	0.052
mMC005298	kinesin light chain 4	-1.56	-1.755	-2.188	-2.097	0.195	-0.091	0.052
mMC005339	interleukin-1 receptor-associated kinase 2	2.398	2.64	2.597	2.252	-0.242	0.345	0.0515
mMC007394	nuclear factor of kappa light chain gene enhancer in B-cells 1, p105	3.103	3.295	3.259	2.967	-0.192	0.292	0.05
mMC021359	transmembrane 6 superfamily member 1	-0.723	-0.954	-2.039	-1.907	0.231	-0.132	0.0495
mMR029525	vasodilator-stimulated phosphoprotein	2.353	2.364	2.787	2.681	-0.011	0.106	0.0475
mMC018145	LIM domain only 4	3.003	2.803	3.031	3.137	0.2	-0.106	0.047
mMC023590	Ras homolog enriched in brain like 1	-1.743	-2.055	-1.926	-1.708	0.312	-0.218	0.047
mMC004922	proteosome (prosome, macropain) 26S subunit, non-ATPase, 10	2.461	2.322	1.85	1.899	0.139	-0.049	0.045
mMA033594	cell cycle related kinase	-0.69	-0.918	-2.541	-2.4	0.228	-0.141	0.0435
mMC019249	predicted gene, EG667410	-0.242	-0.354	-2.22	-2.195	0.112	-0.025	0.0435
mMC008867	MARCKS-like 1	4.195	4.345	3.897	3.661	-0.15	0.236	0.043
mMC020602	MARCKS-like 1	3.875	4.114	3.914	3.59	-0.239	0.324	0.0425
mMC016216	RNA binding protein gene with multiple splicing	3.214	3.523	2.505	2.112	-0.309	0.393	0.042
mMA033921	G protein-coupled receptor 85	1.554	1.648	2.769	2.594	-0.094	0.175	0.0405
mMA031767	Metadherin	3.037	3.112	2.443	2.288	-0.075	0.155	0.04
mMC023747	G protein-coupled receptor 176	-2.102	-2.033	-1.082	-1.23	-0.069	0.148	0.0395
mMA034423	tetraspanin 3	0.52	0.682	2.107	1.867	-0.162	0.24	0.039
mMC008904	procollagen, type IV, alpha 2	0.559	0.874	2.932	2.54	-0.315	0.392	0.0385
mMR030658	ribonucleotide reductase M2	-0.7	-0.943	-2.494	-2.328	0.243	-0.166	0.0385
mMC016588	transducin (beta)-like 1X-linked receptor 1	-0.632	-0.801	-2.028	-1.935	0.169	-0.093	0.038
mMC013227	RIKEN cDNA 4921517N04 gene	2.54	2.519	0.165	0.11	0.021	0.055	0.038
mMC004792	basic leucine zipper transcription factor, ATF-like	2.825	3.08	3.005	2.675	-0.255	0.33	0.0375
mMC021502	EF-hand calcium binding domain 4A	-2.101	-2.511	-3.01	-2.673	0.41	-0.337	0.0365
mMR030996	ubiquitin-conjugating enzyme E2F (putative)	2.207	2.316	1.428	1.247	-0.109	0.181	0.036
mMC004029	fatty acid desaturase 1	-1.767	-2.049	-2.202	-1.991	0.282	-0.211	0.0355
mMC012651	RIKEN cDNA 2810439L12 gene	2.662	2.653	0.852	0.79	0.009	0.062	0.0355
mMC014495	glutathione S-transferase, theta 1	1.178	1.342	3.2	2.967	-0.164	0.233	0.0345
mMR100252	Fc receptor, IgG, low affinity IIb	5.192	5.37	3.43	3.185	-0.178	0.245	0.0335
mMR027308	E2F transcription factor 2	-1.586	-1.941	-2.257	-1.965	0.355	-0.292	0.0315
mMC025432	calcitonin receptor-like	2.237	2.306	0.885	0.756	-0.069	0.129	0.03
mMC021760	StAR-related lipid transfer (START) domain containing 5	3.158	3.417	1.784	1.468	-0.259	0.316	0.0285
mMC003754	tetraspanin 3	1.248	1.286	2.303	2.208	-0.038	0.095	0.0285
mMC001815	MTERF domain containing 1	2.398	2.346	0.104	0.102	0.052	0.002	0.027
mMC002612	protein Z, vitamin K-dependent plasma glycoprotein	-1.869	-2.349	-2.885	-2.459	0.48	-0.426	0.027
mMC100578	histocompatibility 2, M region locus 2	5.561	5.576	6.208	6.142	-0.015	0.066	0.0255
mMC008748	leucine rich repeat containing 38	2.032	1.939	1.006	1.048	0.093	-0.042	0.0255
mMA032268	interferon regulatory factor 1	3.861	4.168	3.305	2.949	-0.307	0.356	0.0245
mMC020615	glycerophosphodiester phosphodiesterase domain containing 5	-2.06	-2.207	-1.033	-0.933	0.147	-0.1	0.0235
mMC022695	integrin beta 4 binding protein	2.154	2.028	1.107	1.188	0.126	-0.081	0.0225
mMC022163	interferon alpha 7	1.429	2.07	3.369	2.685	-0.641	0.684	0.0215
mMR026205	Friend leukemia integration 1	-0.748	-0.975	-2.327	-2.141	0.227	-0.186	0.0205
mMC003517	DCN1, defective in cullin neddylation 1, domain containing 3 (S. cerevisiae)	2.63	3.045	2.043	1.588	-0.415	0.455	0.02
mMC018731	RIKEN cDNA 1500012F01 gene	2.461	2.263	2.461	2.619	0.198	-0.158	0.02
mMC020204	G protein-coupled receptor 126	2.124	2.319	2.124	1.89	-0.195	0.234	0.0195
mMC019353	lymphocyte cytosolic protein 2	2.612	2.922	2.335	1.99	-0.31	0.345	0.0175
mMC022442	phosphatidylglycerophosphate synthase 1	2.918	3.077	1.443	1.25	-0.159	0.193	0.017
mMC018133	centaurin, alpha 1	2.079	1.847	0.09	0.289	0.232	-0.199	0.0165
mMC002330	phospholipase A2, group IVA (cytosolic, calcium-dependent)	2.081	2.266	0.933	0.715	-0.185	0.218	0.0165
mMC023928	RIKEN cDNA 2810474O19 gene	2.388	2.729	1.449	1.079	-0.341	0.37	0.0145
mMC006506	pericentriolar material 1	2.066	2.105	0.006	-0.061	-0.039	0.067	0.014
mMR028040	integrin alpha 6	-1.089	-1.249	-2.03	-1.897	0.16	-0.133	0.0135
mMA034791	Nipped-B homolog (Drosophila)	1.794	2.083	0.514	0.198	-0.289	0.316	0.0135
mMC017661	peroxisome proliferator activated receptor gamma	-1.8	-1.984	-2.135	-1.977	0.184	-0.158	0.013
mMR029066	adhesion regulating molecule 1	2.345	2.298	0.26	0.283	0.047	-0.023	0.012
mMC006889	phospholipase C, delta 1	2.058	2.333	1.686	1.387	-0.275	0.299	0.012
mMC100504	predicted gene, EG622976	4.489	4.726	2.578	2.318	-0.237	0.26	0.0115
mMC013710	RIKEN cDNA 2900057D21 gene	2.024	2.116	2.503	2.393	-0.092	0.11	0.009
mMR030012	Metadherin	2.791	2.947	2.858	2.689	-0.156	0.169	0.0065
mMR029243	glucosamine-6-phosphate deaminase 1	-1.833	-2.04	-2.902	-2.703	0.207	-0.199	0.004
mMC010468	RIKEN cDNA 2010004M13 gene	-2.093	-2.472	-1.806	-1.433	0.379	-0.373	0.003
mMC011960	RIKEN cDNA 2600005O03 gene	-2.105	-2.101	-2.146	-2.155	-0.004	0.009	0.0025
mMC007805	sushi domain containing 3	-1.958	-2.263	-2.824	-2.523	0.305	-0.301	0.002
mMA031919	CHK2 checkpoint homolog (S. pombe)	-2.038	-2.516	-2.917	-2.442	0.478	-0.475	0.0015
mMR029879	RIKEN cDNA 1110032E23 gene	-1.291	-1.359	-2.954	-2.889	0.068	-0.065	0.0015
mMA032705	peripheral myelin protein	-0.467	-0.5	-2.898	-2.867	0.033	-0.031	0.001
mMC022360	eukaryotic translation initiation factor 4, gamma 2	2.118	2.076	1.054	1.094	0.042	-0.04	0.001
mMC017631	calcium/calmodulin-dependent protein kinase II, beta	2.641	2.856	0.309	0.093	-0.215	0.216	0.0005
mMC010513	expressed sequence AA536743	-1.132	-1.271	-2.211	-2.066	0.139	-0.145	-0.003
mMC016569	geminin	-2.5	-2.756	-2.826	-2.562	0.256	-0.264	-0.004
mMA033839	interferon regulatory factor 1	3.609	3.907	3.169	2.881	-0.298	0.288	-0.005
mMR026458	B-cell leukemia/lymphoma 2 related protein A1a	4.736	4.917	5.006	4.836	-0.181	0.17	-0.0055
mMC014959	inhibitor of DNA binding 1	1.755	2.03	2.713	2.451	-0.275	0.262	-0.0065
mMC002797	RIKEN cDNA 1200009I06 gene	3.283	3.497	5.112	4.912	-0.214	0.2	-0.007
mMC017497	aminopeptidase puromycin sensitive	2.086	2.218	0.667	0.549	-0.132	0.118	-0.007
mMC002592	insulin-like growth factor binding protein 7	2.278	2.77	4.973	4.495	-0.492	0.478	-0.007
mMC003277	RIKEN cDNA 2900084C01 gene	2.792	2.654	1.165	1.318	0.138	-0.153	-0.0075
mMC012587	hydroxyprostaglandin dehydrogenase 15 (NAD)	-0.608	-0.561	-2.694	-2.723	-0.047	0.029	-0.009
mMC009245	proviral integration site 1	4.872	5.303	3.798	3.385	-0.431	0.413	-0.009
mMR026911	B-cell leukemia/lymphoma 2 related protein A1d	5.37	5.52	4.822	4.692	-0.15	0.13	-0.01
mMO035349	solute carrier family 15, member 3	1.614	1.632	2.452	2.455	-0.018	-0.003	-0.0105
mMC005614	epithelial membrane protein 1	-1.615	-1.558	-2.019	-2.055	-0.057	0.036	-0.0105
mMR028756	B-cell leukemia/lymphoma 2 related protein A1a	5.507	5.75	4.663	4.444	-0.243	0.219	-0.012
mMC002309	DNA segment, Chr 12, ERATO Doi 553, expressed	2.298	2.373	2.248	2.197	-0.075	0.051	-0.012
mMC021404	jumonji domain containing 2A	2.05	2.384	3.732	3.423	-0.334	0.309	-0.0125
mMC012250	G protein-coupled receptor 109A	5.11	5.794	5.437	4.78	-0.684	0.657	-0.0135
mMC014693	basonuclin 2	4.408	4.408	2.412	2.451	0	-0.039	-0.0195
mMC003625	tachykinin receptor 1	2.082	2.088	0.236	0.269	-0.006	-0.033	-0.0195
mMC021223	glycerol phosphate dehydrogenase 2, mitochondrial	3.962	4.233	2.734	2.503	-0.271	0.231	-0.02
mMA032401	discs, large homolog 1 (Drosophila)	2.033	2.065	0.394	0.404	-0.032	-0.01	-0.021
mMC021222	reticuloendotheliosis oncogene	5.521	6.066	4.425	3.922	-0.545	0.503	-0.021
mMA033664	GA repeat binding protein, beta 1	2.352	2.488	0.974	0.883	-0.136	0.091	-0.0225
mMR100197	oxidative-stress responsive 1	2.196	2.693	1.169	0.719	-0.497	0.45	-0.0235
mMC025604	kinesin family member 3A	-0.486	-0.611	-2.003	-1.831	0.125	-0.172	-0.0235
mMR029006	glycerol kinase	2.264	2.563	1.122	0.871	-0.299	0.251	-0.024
mMC020176	UTP14, U3 small nucleolar ribonucleoprotein, homolog A (yeast)	2.001	1.858	-0.197	-0.004	0.143	-0.193	-0.025
mMA034453	zinc finger protein 655	2.537	2.601	0.177	0.164	-0.064	0.013	-0.0255
mMR030183	hook homolog 3 (Drosophila)	2.539	2.757	1.444	1.279	-0.218	0.165	-0.0265
mMC016795	RIKEN cDNA 2810474O19 gene	1.715	2.157	1.282	0.893	-0.442	0.389	-0.0265
mMC015118	huntingtin interacting protein 1	-2.438	-2.784	-3.244	-2.845	0.346	-0.399	-0.0265
mMC101026	centaurin, gamma 2	-1.559	-1.976	-2.269	-1.798	0.417	-0.471	-0.027
mMR029907	MARCKS-like 1	5.034	5.234	3.527	3.386	-0.2	0.141	-0.0295
mMC015511	coagulation factor IX	0.607	0.804	2.588	2.45	-0.197	0.138	-0.0295
mMC014187	RIKEN cDNA 5730557L09 gene	2.909	3.125	0.398	0.241	-0.216	0.157	-0.0295
mMC012661	ATP-binding cassette, sub-family F (GCN20), member 1	2.004	2.123	0.106	0.048	-0.119	0.058	-0.0305
mMC019556	acyloxyacyl hydrolase	2.259	2.312	0.781	0.793	-0.053	-0.012	-0.0325
mMC100191	olfactory receptor 304	2.201	2.235	0.246	0.28	-0.034	-0.034	-0.034
mMC025824	toll-like receptor 13	-0.962	-1.189	-2.167	-1.87	0.227	-0.297	-0.035
mMC014557	solute carrier family 25 (mitochondrial carrier, adenine nucleotide translocator), member 13	-0.789	-1.012	-2.464	-2.171	0.223	-0.293	-0.035
mMR100041	predicted gene, EG627782	2.931	3.416	0.957	0.544	-0.485	0.413	-0.036
mMC014332	RIKEN cDNA 1700061D14 gene	2.578	2.819	0.929	0.761	-0.241	0.168	-0.0365
mMC016824	Rous sarcoma oncogene	2.118	2.312	3.324	3.208	-0.194	0.116	-0.039
mMR027885	RIKEN cDNA 2810474O19 gene	2.133	2.599	1.543	1.157	-0.466	0.386	-0.04
mMC001646	RIKEN cDNA 1700019C18 gene	2.432	2.501	1.306	1.318	-0.069	-0.012	-0.0405
mMC008005	RAB27A, member RAS oncogene family	-1.448	-1.712	-2.081	-1.733	0.264	-0.348	-0.042
mMC018056	Mediterranean fever	6.343	6.472	3.704	3.66	-0.129	0.044	-0.0425
mMC015201	heat shock protein 1A	2.799	2.825	2.224	2.286	-0.026	-0.062	-0.044
mMC017079	interleukin 4 receptor, alpha	1.944	2.261	0.766	0.538	-0.317	0.228	-0.0445
mMA033572	RIKEN cDNA E330036I19 gene	-1.092	-1.107	-2.22	-2.115	0.015	-0.105	-0.045
mMC018961	AT rich interactive domain 1B (Swi1 like	2.596	2.651	1.082	1.119	-0.055	-0.037	-0.046
mMC009886	sprouty homolog 1 (Drosophila)	3.628	3.676	3.854	3.902	-0.048	-0.048	-0.048
mMC022051	RIKEN cDNA 9930022N03 gene	1.774	2.491	4.989	4.37	-0.717	0.619	-0.049
mMC025137	RIKEN cDNA 2610027H17 gene	2.082	2.467	2.03	1.744	-0.385	0.286	-0.0495
mMC009428	Ras association (RalGDS/AF-6) domain family 4	3.427	3.576	2.973	2.924	-0.149	0.049	-0.05
mMC019053	acyl-CoA synthetase short-chain family member 1	-2.989	-3.119	-3.646	-3.412	0.13	-0.234	-0.052
mMC024059	centrosomal protein 78	-1.51	-1.799	-2.067	-1.673	0.289	-0.394	-0.0525
mMC016189	RIKEN cDNA 2410004B18 gene	2.112	2.185	0.23	0.263	-0.073	-0.033	-0.053
mMC021015	RIKEN cDNA B430119L13 gene	2.083	2.151	1.335	1.374	-0.068	-0.039	-0.0535
mMR100269	nuclear receptor coactivator 2	3.45	3.254	0.014	0.318	0.196	-0.304	-0.054
mMC002039	LYR motif containing 1	2.115	2.415	1.705	1.517	-0.3	0.188	-0.056
mMC003254	actin-like 6B	2.95	3.034	0.608	0.637	-0.084	-0.029	-0.0565
mMR001211	neuropilin 1	-1.74	-1.559	-2.056	-2.122	-0.181	0.066	-0.0575
mMC023148	nanos homolog 1 (Drosophila)	-3.254	-3.234	-3.23	-3.133	-0.02	-0.097	-0.0585
mMC014474	thiosulfate sulfurtransferase, mitochondrial	2.5	2.672	0.956	0.902	-0.172	0.054	-0.059
mMC018110	RIKEN cDNA 1810054D07 gene	1.895	2.197	0.703	0.52	-0.302	0.183	-0.0595
mMR027528	peptidyl arginine deiminase, type II	-1.083	-1.212	-2.048	-1.799	0.129	-0.249	-0.06
mMC019493	RIKEN cDNA 2810474O19 gene	2.797	3.321	1.637	1.237	-0.524	0.4	-0.062
mMC022512	glucosamine-6-phosphate deaminase 1	-1.36	-1.48	-2.885	-2.636	0.12	-0.249	-0.0645
mMR030189	ribonucleotide reductase M2	-0.807	-1.019	-2.554	-2.212	0.212	-0.342	-0.065
mMC100735	tetratricopeptide repeat domain 7	-2.043	-2.254	-2.478	-2.135	0.211	-0.343	-0.066
mMR031101	sorting nexin family member 30	-2.207	-2.3	-1.79	-1.558	0.093	-0.232	-0.0695
mMA032967	anterior pharynx defective 1c homolog (C. elegans)	-0.58	-0.706	-2.538	-2.272	0.126	-0.266	-0.07
mMC002698	progressive ankylosis	-1.247	-1.324	-2.214	-1.992	0.077	-0.222	-0.0725
mMC003469	interleukin 1 family, member 6	5.119	5.481	1.459	1.244	-0.362	0.215	-0.0735
mMC024251	interferon alpha 5	3.893	4.606	6.826	6.262	-0.713	0.564	-0.0745
mMR027599	nanos homolog 1 (Drosophila)	-3.681	-3.633	-3.835	-3.731	-0.048	-0.104	-0.076
mMC007537	TRAF family member-associated Nf-kappa B activator	3.723	4.028	1.815	1.664	-0.305	0.151	-0.077
mMC025910	Wdr45 like	2.168	2.101	-0.462	-0.238	0.067	-0.224	-0.0785
mMC015504	hemopoietic cell kinase	2.431	2.542	1.912	1.959	-0.111	-0.047	-0.079
mMC017584	deltex 2 homolog (Drosophila)	2.984	3.231	1.349	1.26	-0.247	0.089	-0.079
mMC010563	DNA methyltransferase (cytosine-5) 1	-2.161	-2.263	-2.465	-2.204	0.102	-0.261	-0.0795
mMC004982	GATA binding protein 1	2.832	2.964	-0.144	-0.116	-0.132	-0.028	-0.08
mMP100088	ubiquitin C	2.316	2.348	0.601	0.73	-0.032	-0.129	-0.0805
mMC024478	glycerol kinase	2.025	2.428	0.994	0.753	-0.403	0.241	-0.081
mMC017576	integrin alpha 6	-1.354	-1.445	-2.29	-2.031	0.091	-0.259	-0.084
mMA034553	protein tyrosine phosphatase, non-receptor type 12	2.286	2.414	0.333	0.374	-0.128	-0.041	-0.0845
mMC019427	interleukin 4 induced 1	4.186	4.951	7.378	6.784	-0.765	0.594	-0.0855
mMC006415	replication factor C 1	-0.85	-1.033	-2.02	-1.666	0.183	-0.354	-0.0855
mMC100310	RING CCCH (C3H) domains 1	2.39	2.66	0.573	0.483	-0.27	0.09	-0.09
mMC024232	a disintegrin-like and metallopeptidase (reprolysin type) with thrombospondin type 1 motif, 4	3.286	4.025	5.512	4.955	-0.739	0.557	-0.091
mMC000831	CHK2 checkpoint homolog (S. pombe)	-0.76	-0.965	-2.231	-1.843	0.205	-0.388	-0.0915
mMC002009	mitogen-activated protein kinase 11	3.314	3.319	-0.694	-0.513	-0.005	-0.181	-0.093
mMC005881	ankyrin repeat domain 25	-1.473	-1.687	-2.158	-1.754	0.214	-0.404	-0.095
mMC100022	spermatogenesis and oogenesis specific b	2.243	2.553	0.882	0.766	-0.31	0.116	-0.097
mMR100069	sphingosine-1-phosphate phosphotase 2	1.945	2.094	0.66	0.707	-0.149	-0.047	-0.098
mMC020404	SPT2, Suppressor of Ty, domain containing 1 (S. cerevisiae)	3.713	3.95	0.896	0.858	-0.237	0.038	-0.0995
mMA034057	PHD finger protein 20-like 1	2.849	3.121	0.262	0.19	-0.272	0.072	-0.1
mMC014233	acyl-Coenzyme A oxidase 3, pristanoyl	-0.745	-0.915	-2.102	-1.732	0.17	-0.37	-0.1
mMA031969	high mobility group AT-hook 2	-1.599	-1.511	-3.233	-3.121	-0.088	-0.112	-0.1
mMR027973	cyclin E2	-1.475	-1.768	-3.969	-3.47	0.293	-0.499	-0.103
mMC006691	uracil DNA glycosylase	-1.081	-1.036	-2.606	-2.443	-0.045	-0.163	-0.104
mMR026576	colony stimulating factor 3 receptor (granulocyte)	2.001	2.263	1.49	1.437	-0.262	0.053	-0.1045
mMR029646	RIKEN cDNA E130014J05 gene	4.349	4.657	1.444	1.346	-0.308	0.098	-0.105
mMR030747	leukocyte immunoglobulin-like receptor, subfamily B, member 4	2.141	2.202	0.484	0.634	-0.061	-0.15	-0.1055
mMC025495	interferon alpha B	2.545	3.19	4.149	3.717	-0.645	0.432	-0.1065
mMC008115	SFFV proviral integration 1	1.894	2.001	1.543	1.649	-0.107	-0.106	-0.1065
mMC006997	tripartite motif protein 46	1.868	2.038	0.275	0.32	-0.17	-0.045	-0.1075
mMA033001	nuclear factor of kappa light polypeptide gene enhancer in B-cells inhibitor, epsilon	4.651	4.897	2.222	2.192	-0.246	0.03	-0.108
mMA033093	TRAF family member-associated Nf-kappa B activator	2.178	2.512	1.656	1.539	-0.334	0.117	-0.1085
mMR100124	predicted gene, OTTMUSG00000000712	2.054	2.276	0.733	0.731	-0.222	0.002	-0.11
mMA033850	Fc receptor, IgG, low affinity IIb	3.555	4.145	3.271	2.903	-0.59	0.368	-0.111
mMR027349	cytochrome b-245, beta polypeptide	3.172	3.208	1.87	2.06	-0.036	-0.19	-0.113
mMC024998	Prkr interacting protein 1 (IL11 inducible)	1.967	2	0.839	1.033	-0.033	-0.194	-0.1135
mMC025848	expressed sequence C77080	-1.674	-1.702	-2.645	-2.39	0.028	-0.255	-0.1135
mMC022553	poliovirus receptor-related 2	2.78	3.203	2.285	2.091	-0.423	0.194	-0.1145
mMR100204	WW domain containing E3 ubiquitin protei	-0.397	-0.363	-2.389	-2.193	-0.034	-0.196	-0.115
mMC012597	nuclear factor of kappa light chain gene enhancer in B-cells inhibitor, alpha	1.092	1.138	2.579	2.765	-0.046	-0.186	-0.116
mMP100089	ubiquitin C	2.138	2.221	0.642	0.791	-0.083	-0.149	-0.116
mMC005801	extracellular proteinase inhibitor	1.722	2.049	1.884	1.79	-0.327	0.094	-0.1165
mMC015297	RIKEN cDNA 1110059G02 gene	1.762	2.295	2.593	2.299	-0.533	0.294	-0.1195
mMC101080	hyaluronic acid binding protein 4	-1.146	-1.413	-2.015	-1.508	0.267	-0.507	-0.12
mMC024825	leukocyte specific transcript 1	0.489	0.545	2.372	2.559	-0.056	-0.187	-0.1215
mMA034990	glycerol kinase	1.672	2.144	1.948	1.719	-0.472	0.229	-0.1215
mMC013683	DNA segment, Chr 16, ERATO Doi 472, expressed	4.393	5.03	1.772	1.383	-0.637	0.389	-0.124
mMR028170	pleiomorphic adenoma gene-like 2	2.22	2.731	2.334	2.075	-0.511	0.259	-0.126
mMC022186	Ngfi-A binding protein 1	1.947	2.245	0.428	0.382	-0.298	0.046	-0.126
mMC024879	non-catalytic region of tyrosine kinase adaptor protein 1	2.386	2.723	2.076	1.992	-0.337	0.084	-0.1265
mMC017738	adrenergic receptor, beta 1	2.328	2.493	0.435	0.523	-0.165	-0.088	-0.1265
mMR026645	RNA binding protein gene with multiple splicing	3.198	3.626	2.53	2.357	-0.428	0.173	-0.1275
mMC003545	neuronal pentraxin receptor	2.008	2.192	-0.325	-0.252	-0.184	-0.073	-0.1285
mMC005187	programmed cell death 4	-1.024	-1.278	-2.139	-1.625	0.254	-0.514	-0.13
mMC003053	sideroflexin 4	2.494	2.718	1.631	1.668	-0.224	-0.037	-0.1305
mMC008449	RIKEN cDNA 9130017C17 gene	2.033	2.069	1.786	2.011	-0.036	-0.225	-0.1305
mMO036076	solute carrier family 15, member 3	2.971	3.3	2.888	2.821	-0.329	0.067	-0.131
mMC000856	RIKEN cDNA 4933421O10 gene	2.365	2.544	0.567	0.651	-0.179	-0.084	-0.1315
mMC007047	PHD finger protein 20-like 1	2.075	2.173	-0.112	0.053	-0.098	-0.165	-0.1315
mMC016411	karyopherin (importin) alpha 3	1.902	2.331	2.082	1.916	-0.429	0.166	-0.1315
mMC003645	DTW domain containing 1	1.683	2.025	1.619	1.542	-0.342	0.077	-0.1325
mMC006827	kringle containing transmembrane protein 1	1.688	2.148	1.473	1.278	-0.46	0.195	-0.1325
mMC009512	protein kinase C, mu	2.757	3.038	2.611	2.596	-0.281	0.015	-0.133
mMR030039	Ngfi-A binding protein 1	1.821	2.173	0.505	0.419	-0.352	0.086	-0.133
mMC024076	predicted gene, OTTMUSG00000007655	7.216	8.06	4.897	4.32	-0.844	0.577	-0.1335
mMR028626	cytoplasmic polyadenylation element binding protein 4	1.957	2.515	1.676	1.391	-0.558	0.285	-0.1365
mMC022229	IBR domain containing 3	2.713	2.933	2.942	2.996	-0.22	-0.054	-0.137
mMA033339	eukaryotic translation initiation factor 4, gamma 2	1.964	2.13	0.693	0.801	-0.166	-0.108	-0.137
mMC026090	sarcospan	1.943	2.092	0.12	0.25	-0.149	-0.13	-0.1395
mMC009348	RIKEN cDNA 2610027C15 gene	2.377	2.734	2.532	2.454	-0.357	0.078	-0.1395
mMC017855	wingless related MMTV integration site 10a	0.296	0.705	2.09	1.961	-0.409	0.129	-0.14
mMR100146	dysferlin	2.014	2.222	0.874	0.951	-0.208	-0.077	-0.1425
mMR030650	ST8 alpha-N-acetyl-neuraminide alpha-2,8-sialyltransferase 4	-0.282	0.069	-2.054	-2.118	-0.351	0.064	-0.1435
mMC021482	protein tyrosine phosphatase, receptor type, J	3.521	3.909	1.978	1.882	-0.388	0.096	-0.146
mMA034379	RAS p21 protein activator 4	2.309	2.643	0.983	0.942	-0.334	0.041	-0.1465
mMR028631	F-box and leucine-rich repeat protein 21	2.689	2.975	0.743	0.75	-0.286	-0.007	-0.1465
mMC010961	inositol 1,4,5-trisphosphate 3-kinase B	2.926	3.075	0.957	1.102	-0.149	-0.145	-0.147
mMC010996	homeodomain interacting protein kinase 3	1.695	2.026	0.211	0.176	-0.331	0.035	-0.148
mMR100119	ceramide kinase-like	2.023	2.23	0.686	0.782	-0.207	-0.096	-0.1515
mMC026093	polyamine oxidase (exo-N4-amino)	-0.485	-0.58	-2.513	-2.112	0.095	-0.401	-0.153
mMR027650	H3 histone, family 3B	2.082	2.351	1.15	1.188	-0.269	-0.038	-0.1535
mMA033596	dual specificity phosphatase 6	-0.044	-0.046	-2.328	-2.018	0.002	-0.31	-0.154
mMR027486	ST3 beta-galactoside alpha-2,3-sialyltransferase 1	2.621	2.972	3.483	3.441	-0.351	0.042	-0.1545
mMC025713	phosphoinositide-3-kinase, regulatory subunit 5, p101	1.637	2.086	1.245	1.109	-0.449	0.136	-0.1565
mMC023196	predicted gene, EG432800	-1.211	-1.03	-2.797	-2.658	-0.181	-0.139	-0.16
mMC002206	UDP-N-acetyl-alpha-D-galactosamine:polypeptide N-acetylgalactosaminyltransferase 12	-2.004	-1.94	-2.348	-2.091	-0.064	-0.257	-0.1605
mMR100299	predicted gene, EG628870	3.508	3.762	0.771	0.839	-0.254	-0.068	-0.161
mMC011233	wee 1 homolog (S. pombe)	-2.57	-2.768	-2.323	-1.798	0.198	-0.525	-0.1635
mMC100013	zinc finger protein 456	1.873	2.116	0.473	0.558	-0.243	-0.085	-0.164
mMC001037	RIKEN cDNA 5430413K10 gene	2.789	3.102	0.994	1.011	-0.313	-0.017	-0.165
mMA033016	Erbb2 interacting protein	2.49	2.776	-0.084	-0.039	-0.286	-0.045	-0.1655
mMA034214	ATPase family, AAA domain containing 2	-0.631	-0.49	-2.117	-1.927	-0.141	-0.19	-0.1655
mMC022858	motile sperm domain containing 1	-0.196	-0.188	-2.027	-1.702	-0.008	-0.325	-0.1665
mMC014230	RIKEN cDNA 1810054D07 gene	2.067	2.661	1.767	1.507	-0.594	0.26	-0.167
mMA032453	interferon regulatory factor 1	4.561	5.003	3.04	2.934	-0.442	0.106	-0.168
mMR100003	potassium voltage-gated channel, subfami	1.914	2.061	0.683	0.875	-0.147	-0.192	-0.1695
mMC016070	RIKEN cDNA 3110001I20 gene	1.899	2.063	0.176	0.352	-0.164	-0.176	-0.17
mMP100043	ubiquitin C	1.921	2.01	0.56	0.817	-0.089	-0.257	-0.173
mMR100182	tubulin tyrosine ligase-like family, mem	2.44	2.659	0.66	0.789	-0.219	-0.129	-0.174
mMC014717	RIKEN cDNA 3110027N22 gene	2.644	2.885	1.475	1.582	-0.241	-0.107	-0.174
mMC004181	dishevelled associated activator of morphogenesis 1	2.172	2.504	1.91	1.927	-0.332	-0.017	-0.1745
mMC013442	solute carrier family 37 (glycerol-3-phosphate transporter), member 2	-0.786	-0.894	-2.57	-2.111	0.108	-0.459	-0.1755
mMC024993	Rho guanine nucleotide exchange factor (GEF) 3	2.71	3.126	2.286	2.221	-0.416	0.065	-0.1755
mMC007246	RWD domain containing 2	-0.771	-0.86	-2.023	-1.578	0.089	-0.445	-0.178
mMC005098	nanos homolog 1 (Drosophila)	-2.769	-2.868	-3.532	-3.071	0.099	-0.461	-0.181
mMC003662	RIKEN cDNA 2210010L05 gene	-1.739	-1.683	-2.239	-1.932	-0.056	-0.307	-0.1815
mMC018698	sec1 family domain containing 1	1.914	2.108	0.327	0.496	-0.194	-0.169	-0.1815
mMC014221	tetratricopeptide repeat domain 7	-1.901	-1.984	-2.28	-1.829	0.083	-0.451	-0.184
mMC023514	RIKEN cDNA 2400003C14 gene	2.053	2.355	0.949	1.018	-0.302	-0.069	-0.1855
mMR100215	Src homology 2 domain containing F	1.816	2.125	0.863	0.926	-0.309	-0.063	-0.186
mMC013749	solute carrier family 39 (zinc transporter), member 14	1.827	2.561	1.117	0.756	-0.734	0.361	-0.1865
mMC004561	RIKEN cDNA 1200002N14 gene	3.921	4.431	3.699	3.562	-0.51	0.137	-0.1865
mMC000953	2'-5' oligoadenylate synthetase 2	1.759	2.077	1.005	1.061	-0.318	-0.056	-0.187
mMC003171	SET domain containing (lysine methyltransferase) 7	-1.053	-1.361	-2.252	-1.564	0.308	-0.688	-0.19
mMC020449	proline-serine-threonine phosphatase-interacting protein 2	2.859	3.224	1.733	1.748	-0.365	-0.015	-0.19
mMC004470	RIKEN cDNA 2210009G21 gene	1.507	2.049	0.669	0.508	-0.542	0.161	-0.1905
mMC002284	RIKEN cDNA 4933425L03 gene	1.746	2.173	0.282	0.236	-0.427	0.046	-0.1905
mMA034403	TRAF family member-associated Nf-kappa B activator	2.548	2.974	1.474	1.429	-0.426	0.045	-0.1905
mMR100101	calcium channel, voltage-dependent, alph	1.835	2.095	0.753	0.875	-0.26	-0.122	-0.191
mMC011865	zinc finger protein, multitype 1	-2.055	-2.078	-2.214	-1.807	0.023	-0.407	-0.192
mMR028920	reticulon 1	1.043	1.733	2.465	2.16	-0.69	0.305	-0.1925
mMR100016	phospholipase A2, group IVC (cytosolic,	2.056	2.315	0.607	0.737	-0.259	-0.13	-0.1945
mMR028955	RAS guanyl releasing protein 1	4.328	5.064	6.032	5.689	-0.736	0.343	-0.1965
mMC100010	zinc finger protein 85, related sequence	1.78	2.053	0.622	0.746	-0.273	-0.124	-0.1985
mMC006068	prostaglandin D2 synthase 2, hematopoietic	-0.955	-0.893	-2.077	-1.742	-0.062	-0.335	-0.1985
mMC013827	Notch gene homolog 1 (Drosophila)	2.643	3.093	1.395	1.347	-0.45	0.048	-0.201
mMC003265	expressed sequence AI586015	3.007	2.92	1.116	1.606	0.087	-0.49	-0.2015
mMC100046	cytochrome P450, family 4, subfamily x,	1.84	2.075	0.558	0.729	-0.235	-0.171	-0.203
mMC000774	D site albumin promoter binding protein	-0.895	-0.906	-2.026	-1.607	0.011	-0.419	-0.204
mMC022218	predicted gene, EG432466	1.964	2.268	1.465	1.573	-0.304	-0.108	-0.206
mMC005232	filamin, beta	3.069	3.565	3.068	2.985	-0.496	0.083	-0.2065
mMR100220	killer cell lectin-like receptor, subfam	2.479	2.882	0.826	0.84	-0.403	-0.014	-0.2085
mMA034283	2'-5' oligoadenylate synthetase 2	4.049	4.402	0.731	0.796	-0.353	-0.065	-0.209
mMC017093	carboxypeptidase D	2.173	2.501	1.734	1.826	-0.328	-0.092	-0.21
mMC019716	thymidine kinase 1	-0.918	-0.952	-2.259	-1.804	0.034	-0.455	-0.2105
mMR100147	protein tyrosine phosphatase, non-recept	1.791	2.069	0.5	0.645	-0.278	-0.145	-0.2115
mMC015767	toll-like receptor 9	1.875	2.31	0.92	0.91	-0.435	0.01	-0.2125
mMA031923	testis derived transcript	1.896	2.254	0.847	0.917	-0.358	-0.07	-0.214
mMC012638	centrosomal protein 68	3.106	3.548	2.346	2.337	-0.442	0.009	-0.2165
mMA035197	vesicle-associated membrane protein 8	2.894	3.016	1.062	1.376	-0.122	-0.314	-0.218
mMA031988	thymopoietin	-1.3	-1.074	-2.036	-1.826	-0.226	-0.21	-0.218
mMC017578	G protein-coupled receptor 155	-2.386	-2.467	-3.481	-2.964	0.081	-0.517	-0.218
mMR100090	zinc finger protein 606	1.866	2.029	0.233	0.511	-0.163	-0.278	-0.2205
mMR029780	DNA segment, Chr 16, ERATO Doi 472, expressed	1.993	2.856	2.263	1.844	-0.863	0.419	-0.222
mMC007564	B lymphoma Mo-MLV insertion region 1	1.687	2.003	-0.218	-0.089	-0.316	-0.129	-0.2225
mMC000779	RIKEN cDNA 2010310C07 gene	1.801	2.076	0.613	0.783	-0.275	-0.17	-0.2225
mMC004589	RIKEN cDNA A630001G21 gene	2.85	3.273	0.972	0.995	-0.423	-0.023	-0.223
mMR100185	MORN repeat containing 3	3.05	3.272	0.46	0.685	-0.222	-0.225	-0.2235
mMR001478	proline-rich protein 15	1.882	2.158	0.726	0.897	-0.276	-0.171	-0.2235
mMR100076	arginine-tRNA-protein transferase 1	1.809	2.079	0.645	0.822	-0.27	-0.177	-0.2235
mMR026279	GTP cyclohydrolase 1	2.02	2.543	2.257	2.182	-0.523	0.075	-0.224
mMR100100	RNA binding protein gene with multiple s	2.784	3.064	0.872	1.042	-0.28	-0.17	-0.225
mMC012018	grainyhead-like 1 (Drosophila)	2.632	3.319	1.738	1.502	-0.687	0.236	-0.2255
mMC008989	beta galactoside alpha 2,6 sialyltransferase 1	-3.171	-3.046	-4.301	-3.974	-0.125	-0.327	-0.226
mMA033868	eukaryotic translation initiation factor 3, subunit 9 (eta)	2.059	2.244	-0.082	0.185	-0.185	-0.267	-0.226
mMR028285	huntingtin interacting protein 1	-0.243	-0.484	-3.547	-2.853	0.241	-0.694	-0.2265
mMR031019	protein tyrosine phosphatase, receptor type, C	1.698	2.028	0.499	0.622	-0.33	-0.123	-0.2265
mMA032896	DnaJ (Hsp40) homolog, subfamily B, member 6	2.463	3.069	1.203	1.051	-0.606	0.152	-0.227
mMC018738	ASF1 anti-silencing function 1 homolog B (S. cerevisiae)	-0.808	-0.836	-2.146	-1.661	0.028	-0.485	-0.2285
mMA032900	ST3 beta-galactoside alpha-2,3-sialyltransferase 1	2.702	3.308	3.179	3.03	-0.606	0.149	-0.2285
mMC008894	Fas (TNF receptor superfamily member)	6.415	6.723	3.252	3.403	-0.308	-0.151	-0.2295
mMC022551	RIKEN cDNA 2610101N10 gene	2.279	2.498	-0.477	-0.237	-0.219	-0.24	-0.2295
mMC005859	mannosidase, alpha, class 1C, member 1	-1.122	-0.977	-2.051	-1.735	-0.145	-0.316	-0.2305
mMA033261	acyltransferase like 1	1.806	2.065	0.86	1.063	-0.259	-0.203	-0.231
mMC018454	5-hydroxytryptamine (serotonin) receptor 2B	-1.232	-1.198	-2.014	-1.581	-0.034	-0.433	-0.2335
mMR026953	TAF7 RNA polymerase II, TATA box binding protein (TBP)-associated factor	1.895	2.22	0.67	0.814	-0.325	-0.144	-0.2345
mMR100232	keratin 40	2.224	2.572	0.794	0.918	-0.348	-0.124	-0.236
mMC013898	UBX domain containing 5	2.573	3.22	1.352	1.177	-0.647	0.175	-0.236
mMA032173	peroxisome proliferator activated receptor gamma	-1.696	-1.691	-2.523	-2.054	-0.005	-0.469	-0.237
mMC007191	RIKEN cDNA 1700010J16 gene	1.839	2.093	0.103	0.324	-0.254	-0.221	-0.2375
mMC100072	signal peptide, CUB domain, EGF-like 3	1.821	2.055	0.461	0.705	-0.234	-0.244	-0.239
mMR029018	N-sulfoglucosamine sulfohydrolase (sulfamidase)	-1.596	-1.535	-3.227	-2.809	-0.061	-0.418	-0.2395
mMC015075	claudin domain containing 1	2.072	2.452	1.137	1.24	-0.38	-0.103	-0.2415
mMC005678	Rap guanine nucleotide exchange factor (GEF) 2	4.182	4.905	3.105	2.865	-0.723	0.24	-0.2415
mMC016612	sphingosine-1-phosphate phosphatase 1	-0.614	-0.604	-2.447	-1.974	-0.01	-0.473	-0.2415
mMC023689	FAD-dependent oxidoreductase domain containing 1	1.849	2.231	0.204	0.307	-0.382	-0.103	-0.2425
mMC024100	pleckstrin homology, Sec7 and coiled-coil domains, binding protein	-2.627	-2.209	-2.064	-1.991	-0.418	-0.073	-0.2455
mMC100060	C-type lectin domain family 4, member b2	1.882	2.109	0.44	0.707	-0.227	-0.267	-0.247
mMC022880	RIKEN cDNA 2310047A01 gene	-2.19	-2.191	-2.599	-2.104	0.001	-0.495	-0.247
mMC026257	RIKEN cDNA 2810439F02 gene	1.642	2.351	1.621	1.408	-0.709	0.213	-0.248
mMC019119	RIKEN cDNA 2310004N24 gene	2.478	2.72	1.349	1.604	-0.242	-0.255	-0.2485
mMC004192	solute carrier family 2 (facilitated glucose transporter), member 6	4.088	4.621	3.854	3.818	-0.533	0.036	-0.2485
mMC021356	RIKEN cDNA 9430071P14 gene	1.653	2.057	2.345	2.439	-0.404	-0.094	-0.249
mMC006170	kit ligand	-1.872	-1.301	-2.271	-2.344	-0.571	0.073	-0.249
mMR100136	sodium channel, voltage-gated, type VIII	2.412	2.78	0.65	0.78	-0.368	-0.13	-0.249
mMR028603	5-azacytidine induced gene 2	1.706	2.217	0.85	0.838	-0.511	0.012	-0.2495
mMC004734	solute carrier family 15, member 3	2.72	3.107	2.802	2.918	-0.387	-0.116	-0.2515
mMC022864	GTP cyclohydrolase 1	3.47	3.938	3.28	3.316	-0.468	-0.036	-0.252
mMC022362	disabled homolog 2 (Drosophila)	-1.187	-0.948	-2.687	-2.42	-0.239	-0.267	-0.253
mMP100019	ubiquitin C	1.737	2.005	0.765	1.004	-0.268	-0.239	-0.2535
mMA032074	FGF receptor activating protein 1	1.88	2.263	1.097	1.222	-0.383	-0.125	-0.254
mMA035365	predicted gene, EG619653	-0.5	-0.638	-2.526	-1.878	0.138	-0.648	-0.255
mMA033167	EGF-like module containing, mucin-like, hormone receptor-like sequence 1	2.055	2.2	0.9	1.267	-0.145	-0.367	-0.256
mMC020152	protein tyrosine phosphatase, receptor type, C	2.12	2.513	0.352	0.475	-0.393	-0.123	-0.258
mMC014236	FGF receptor activating protein 1	1.944	2.258	1.02	1.222	-0.314	-0.202	-0.258
mMR030605	nuclear receptor coactivator 6 interacting protein	1.799	2.213	0.354	0.456	-0.414	-0.102	-0.258
mMR100019	olfactory receptor 426	2.075	2.435	0.614	0.776	-0.36	-0.162	-0.261
mMC024761	ribosomal protein S6 kinase polypeptide 3	1.787	2.426	0.66	0.543	-0.639	0.117	-0.261
mMC100766	glutaredoxin	1.912	1.789	1.525	2.171	0.123	-0.646	-0.2615
mMC022005	DNA segment, Chr 15, ERATO Doi 682, expressed	2.286	2.702	0.898	1.005	-0.416	-0.107	-0.2615
mMA034053	RIKEN cDNA 1110061O04 gene	1.896	2.473	1.697	1.644	-0.577	0.053	-0.262
mMC020868	strawberry notch homolog 2 (Drosophila)	1.637	2.263	-0.114	-0.214	-0.626	0.1	-0.263
mMR029187	histone cluster 2, H3b	1.854	2.078	0.714	1.018	-0.224	-0.304	-0.264
mMC014239	RIKEN cDNA 1110061O04 gene	1.965	2.446	1.571	1.621	-0.481	-0.05	-0.2655
mMC009110	plasma membrane proteolipid	2.266	3.03	1.093	0.86	-0.764	0.233	-0.2655
mMC005316	RIKEN cDNA 2810404F17 gene	1.154	1.811	2.226	2.105	-0.657	0.121	-0.268
mMC007499	ribosomal protein S6 kinase polypeptide 3	1.55	2.199	0.766	0.654	-0.649	0.112	-0.2685
mMR028221	RIKEN cDNA A930001M01 gene	1.339	1.725	2.108	2.26	-0.386	-0.152	-0.269
mMC006002	DNA segment, Chr 3, University of California at Los Angeles 1	3.357	3.657	1.965	2.211	-0.3	-0.246	-0.273
mMA034717	kelch-like ECH-associated protein 1	1.76	2.014	0.103	0.397	-0.254	-0.294	-0.274
mMC001549	RIKEN cDNA C030044C12 gene	-3.375	-3.114	-3.927	-3.639	-0.261	-0.288	-0.2745
mMC019750	formyl peptide receptor, related sequence 2	4.838	5.352	5.713	5.749	-0.514	-0.036	-0.275
mMC010285	schlafen 2	2.003	2.575	1.845	1.83	-0.572	0.015	-0.2785
mMC010310	bobby sox homolog (Drosophila)	1.725	2.018	0.082	0.348	-0.293	-0.266	-0.2795
mMC002012	RIKEN cDNA 9530018I07 gene	1.264	1.783	2	2.041	-0.519	-0.041	-0.28
mMR027759	tumor necrosis factor receptor superfamily, member 1b	3.794	4.377	3.359	3.337	-0.583	0.022	-0.2805
mMR031062	erythrocyte protein band 4.1	-0.681	-0.839	-2.464	-1.743	0.158	-0.721	-0.2815
mMA034728	RIKEN cDNA 2410091C18 gene	-0.798	-0.678	-2.332	-1.888	-0.12	-0.444	-0.282
mMR028780	longevity assurance homolog 6 (S. cerevisiae)	4.724	5.537	2.853	2.605	-0.813	0.248	-0.2825
mMC016816	ubiquitin domain containing 2	2.495	2.894	1.424	1.591	-0.399	-0.167	-0.283
mMC020700	mannosidase, alpha, class 1C, member 1	-1.324	-1.306	-2.505	-1.954	-0.018	-0.551	-0.2845
mMC020394	DEAD (Asp-Glu-Ala-Asp) box polypeptide 5	1.686	2.138	0.27	0.389	-0.452	-0.119	-0.2855
mMC023478	fatty acid binding protein 3, muscle and heart	1.484	2.053	2.631	2.636	-0.569	-0.005	-0.287
mMC007070	solute carrier family 16 (monocarboxylic acid transporters), member 4	1.717	2.034	-0.148	0.11	-0.317	-0.258	-0.2875
mMC100034	ATG9 autophagy related 9 homolog B (S. c	2.539	2.831	0.537	0.827	-0.292	-0.29	-0.291
mMC001144	desmoglein 2	2.53	2.94	0.525	0.697	-0.41	-0.172	-0.291
mMC008238	AT rich interactive domain 5B (Mrf1 like)	3.466	3.925	1.181	1.307	-0.459	-0.126	-0.2925
mMC023056	ral guanine nucleotide dissociation stimulator,-like 1	1.965	2.491	1.259	1.323	-0.526	-0.064	-0.295
mMR029371	proteasome (prosome, macropain) 28 subunit, beta	1.833	2.336	2.448	2.538	-0.503	-0.09	-0.2965
mMC015580	exostoses (multiple) 1	2.724	3.434	2.222	2.106	-0.71	0.116	-0.297
mMC001564	DNA segment, Chr 10, Brigham & Women's Genetics 1379 expressed	2.179	2.444	0.336	0.665	-0.265	-0.329	-0.297
mMA034934	Fas (TNF receptor superfamily member)	5.639	6.031	3.526	3.729	-0.392	-0.203	-0.2975
mMR100085	predicted gene, EG433178	1.869	2.211	0.747	1.004	-0.342	-0.257	-0.2995
mMR001385	RIKEN cDNA D330017J20 gene	1.811	2.135	0.543	0.819	-0.324	-0.276	-0.3
mMR026225	dedicator of cytokinesis 4	1.641	2.123	0.834	0.955	-0.482	-0.121	-0.3015
mMC001737	protein phosphatase 1, regulatory (inhibitor) subunit 12A	2.358	2.645	0.301	0.618	-0.287	-0.317	-0.302
mMR029383	zinc finger, DHHC domain containing 14	-2.793	-3.042	-3.461	-2.602	0.249	-0.859	-0.305
mMC006014	guanine nucleotide binding protein (G protein), beta polypeptide 1-like	2.412	2.715	1.201	1.51	-0.303	-0.309	-0.306
mMR100098	DEAH (Asp-Glu-Ala-His) box polypeptide 1	1.756	2.043	0.587	0.917	-0.287	-0.33	-0.3085
mMC008211	2'-5' oligoadenylate synthetase 1B	3.516	4.133	2.342	2.346	-0.617	-0.004	-0.3105
mMC006614	ring finger protein 14	2.641	3.011	0.544	0.796	-0.37	-0.252	-0.311
mMC006019	RIKEN cDNA 4631422O05 gene	2.667	3.435	2.288	2.148	-0.768	0.14	-0.314
mMC004422	mitogen activated protein kinase binding protein 1	1.431	2.033	2.273	2.301	-0.602	-0.028	-0.315
mMC012759	MOB1, Mps One Binder kinase activator-like 1A (yeast)	2.858	3.408	1.389	1.47	-0.55	-0.081	-0.3155
mMC007467	translocation associated membrane protein 1-like 1	2.663	3.341	0.934	0.887	-0.678	0.047	-0.3155
mMR029754	integrator complex subunit 12	1.571	2.04	0.409	0.578	-0.469	-0.169	-0.319
mMC009664	protein tyrosine phosphatase, non-receptor type 2	1.818	2.128	0.536	0.87	-0.31	-0.334	-0.322
mMC014238	phosphatidic acid phosphatase type 2B	2.845	3.359	1.715	1.846	-0.514	-0.131	-0.3225
mMC001540	predicted gene, EG330963	1.775	2.047	0.484	0.861	-0.272	-0.377	-0.3245
mMR027496	bobby sox homolog (Drosophila)	1.617	2.013	0.211	0.466	-0.396	-0.255	-0.3255
mMC024156	chemokine (C-C motif) receptor-like 2	5.854	6.818	5.654	5.343	-0.964	0.311	-0.3265
mMC021507	neuropilin 2	2.276	2.486	1.087	1.531	-0.21	-0.444	-0.327
mMC006028	RIKEN cDNA B930046M08 gene	1.724	2.13	0.292	0.546	-0.406	-0.254	-0.33
mMA033610	RIKEN cDNA 2400003C14 gene	1.897	2.492	0.991	1.058	-0.595	-0.067	-0.331
mMC005860	RIKEN cDNA 2310047M15 gene	1.049	1.105	1.399	2.006	-0.056	-0.607	-0.3315
mMC024723	6-phosphofructo-2-kinase/fructose-2,6-biphosphatase 3	3.296	4.146	3.01	2.826	-0.85	0.184	-0.333
mMA035116	6-phosphofructo-2-kinase/fructose-2,6-biphosphatase 3	3.206	4.093	3.202	2.983	-0.887	0.219	-0.334
mMC015629	RIKEN cDNA C330006P03 gene	3.23	3.881	1.563	1.586	-0.651	-0.023	-0.337
mMC100919	predicted gene, EG434179	2.488	2.918	1.09	1.336	-0.43	-0.246	-0.338
mMC015592	olfactory receptor 862	4.182	4.915	1.666	1.614	-0.733	0.052	-0.3405
mMA032732	tumor necrosis factor receptor superfamily, member 1b	3.535	4.18	2.991	3.028	-0.645	-0.037	-0.341
mMC002475	inositol polyphosphate-5-phosphatase B	2.724	3.595	1.869	1.68	-0.871	0.189	-0.341
mMC023402	cut-like 1 (Drosophila)	1.862	2.166	-0.573	-0.194	-0.304	-0.379	-0.3415
mMC022887	mastermind like 2 (Drosophila)	1.259	2.014	0.874	0.803	-0.755	0.071	-0.342
mMC001821	spindle assembly 6 homolog (C. elegans)	2.045	2.658	-0.199	-0.126	-0.613	-0.073	-0.343
mMR030327	RAB7, member RAS oncogene family	1.916	2.128	-0.492	-0.013	-0.212	-0.479	-0.3455
mMA035054	formin binding protein 4	2.014	2.74	0.365	0.336	-0.726	0.029	-0.3485
mMC007383	uridine phosphorylase 1	3.543	4.435	2.27	2.086	-0.892	0.184	-0.354
mMC022134	interferon alpha 9	1.401	2.345	3.976	3.74	-0.944	0.236	-0.354
mMC100070	NLR family, pyrin domain containing 4E	3.46	3.827	0.561	0.903	-0.367	-0.342	-0.3545
mMC003178	caspase 1	2.618	3.342	2.003	1.988	-0.724	0.015	-0.3545
mMC019682	RIKEN cDNA 1810035L17 gene	0.458	0.835	1.685	2.02	-0.377	-0.335	-0.356
mMC018719	signal transducer and activator of transcription 2	1.616	2.189	1.853	1.995	-0.573	-0.142	-0.3575
mMR029100	RIKEN cDNA 1810035L17 gene	0.473	0.869	1.844	2.165	-0.396	-0.321	-0.3585
mMC023179	interferon alpha 2	0.764	1.597	6.38	6.267	-0.833	0.113	-0.36
mMC011620	centaurin, delta 1	-1.438	-1.01	-2.392	-2.099	-0.428	-0.293	-0.3605
mMC007902	cDNA sequence BC033915	1.905	2.112	0.053	0.568	-0.207	-0.515	-0.361
mMC011307	v-maf musculoaponeurotic fibrosarcoma oncogene family, protein B (avian)	-0.718	-0.549	-2.425	-1.871	-0.169	-0.554	-0.3615
mMC002984	RIKEN cDNA 6330409N04 gene	2.207	2.641	1.861	2.15	-0.434	-0.289	-0.3615
mMR030024	trophoblast glycoprotein	2.833	3.574	3.287	3.274	-0.741	0.013	-0.364
mMC006240	selenophosphate synthetase 1	-2.022	-1.759	-1.984	-1.519	-0.263	-0.465	-0.364
mMA034218	ring finger protein 14	1.647	2.216	0.661	0.82	-0.569	-0.159	-0.364
mMR026695	baculoviral IAP repeat-containing 2	1.732	2.231	1.229	1.46	-0.499	-0.231	-0.365
mMC006016	phosphoinositide-3-kinase adaptor protein 1	1.691	2.257	0.872	1.039	-0.566	-0.167	-0.3665
mMC011374	DNA segment, Chr 14, ERATO Doi 500, expressed	-1.902	-1.776	-3.35	-2.742	-0.126	-0.608	-0.367
mMC024465	arylacetamide deacetylase-like 1	-1.952	-1.672	-3.086	-2.629	-0.28	-0.457	-0.3685
mMA034908	PTPRF interacting protein, binding protein 1 (liprin beta 1)	1.89	2.297	0.218	0.549	-0.407	-0.331	-0.369
mMA032960	forkhead box A2	3.03	3.892	4.1	3.977	-0.862	0.123	-0.3695
mMC014545	major facilitator superfamily domain containing 7	2.876	3.438	1.757	1.936	-0.562	-0.179	-0.3705
mMR031240	baculoviral IAP repeat-containing 2	2.559	3.24	1.12	1.183	-0.681	-0.063	-0.372
mMC021830	cAMP responsive element binding protein 5	2.158	2.788	1.163	1.278	-0.63	-0.115	-0.3725
mMA031510	RIKEN cDNA A030007L17 gene	4.984	5.567	3.067	3.233	-0.583	-0.166	-0.3745
mMC023041	SPEN homolog, transcriptional regulator (Drosophila)	1.345	2.062	1.222	1.255	-0.717	-0.033	-0.375
mMC006098	RIKEN cDNA 1700021J08 gene	2.681	2.989	0.788	1.23	-0.308	-0.442	-0.375
mMR028074	CD40 antigen	5.342	5.986	2.787	2.895	-0.644	-0.108	-0.376
mMC022741	longevity assurance homolog 6 (S. cerevisiae)	5.222	6.05	3.418	3.344	-0.828	0.074	-0.377
mMC006905	carbonic anhydrase 13	3.009	3.797	3.027	2.993	-0.788	0.034	-0.377
mMA032048	pre-B-cell colony-enhancing factor 1	1.903	2.658	1.904	1.903	-0.755	0.001	-0.377
mMC017843	solute carrier organic anion transporter family, member 3a1	3.612	4.446	4.626	4.548	-0.834	0.078	-0.378
mMC017498	solute carrier family 4 (anion exchanger), member 8	1.565	2.062	0.225	0.488	-0.497	-0.263	-0.38
mMC013480	dual specificity phosphatase 11 (RNA/RNP complex 1-interacting)	1.613	2.172	1.025	1.229	-0.559	-0.204	-0.3815
mMC021111	thioredoxin domain containing 10	1.842	2.246	-0.187	0.173	-0.404	-0.36	-0.382
mMA034941	formin-like 2	1.319	2.181	1.878	1.782	-0.862	0.096	-0.383
mMC007076	cytochrome P450, family 27, subfamily a, polypeptide 1	-0.828	-0.35	-2.112	-1.818	-0.478	-0.294	-0.386
mMR030907	B-cell leukemia/lymphoma 2 related protein A1c	3.341	3.6	3.348	3.866	-0.259	-0.518	-0.3885
mMC013141	B-cell scaffold protein with ankyrin repeats 1	-0.305	0.099	-2.16	-1.786	-0.404	-0.374	-0.389
mMC004539	angiopoietin-like 2	-1.168	-0.849	-2.129	-1.667	-0.319	-0.462	-0.3905
mMC019875	tropomyosin 4	1.596	2.003	0.816	1.191	-0.407	-0.375	-0.391
mMA031675	RIKEN cDNA 1110061O04 gene	2.45	3.086	1.358	1.505	-0.636	-0.147	-0.3915
mMC000887	aldehyde oxidase 1	1.653	2.361	0.235	0.31	-0.708	-0.075	-0.3915
mMC013049	Rho GTPase activating protein 18	-1.46	-1.214	-3.793	-3.253	-0.246	-0.54	-0.393
mMC013685	DNA segment, Chr 11, ERATO Doi 759, expressed	2.204	2.948	1.87	1.913	-0.744	-0.043	-0.3935
mMC022734	ring finger protein 24	2.821	3.513	1.234	1.346	-0.692	-0.112	-0.402
mMA034920	RIKEN cDNA 4930566A11 gene	1.84	2.545	1.273	1.372	-0.705	-0.099	-0.402
mMC019612	sema domain, immunoglobulin domain (Ig), transmembrane domain (TM) and short cytoplasmic domain, (se	2.478	3.237	2.039	2.088	-0.759	-0.049	-0.404
mMR026177	phosphatidic acid phosphatase type 2B	2.19	2.637	1.791	2.158	-0.447	-0.367	-0.407
mMA033352	clathrin interactor 1	1.618	2.242	0.456	0.647	-0.624	-0.191	-0.4075
mMA033746	periphilin 1	2.406	3.158	0.927	0.993	-0.752	-0.066	-0.409
mMC002091	CWF19-like 2, cell cycle control (S. pombe)	2.016	2.624	0.038	0.251	-0.608	-0.213	-0.4105
mMC001050	formin-like 2	2.451	3.243	1.998	2.03	-0.792	-0.032	-0.412
mMR027630	cyclin D1	-1.493	-1.804	-3.785	-2.649	0.311	-1.136	-0.4125
mMC000938	leucine rich repeat containing 8 family, member C	2.69	3.846	2.336	2.006	-1.156	0.33	-0.413
mMC003447	salvador homolog 1 (Drosophila)	2.285	3.096	1.678	1.696	-0.811	-0.018	-0.4145
mMC018484	ubiquitin specific peptidase 25	2.206	2.908	1.57	1.698	-0.702	-0.128	-0.415
mMC014250	zinc finger CCCH type containing 7 A	1.337	2.054	0.722	0.835	-0.717	-0.113	-0.415
mMC016395	RIKEN cDNA 4932442G11 gene	1.362	2.5	2.683	2.378	-1.138	0.305	-0.4165
mMC006840	RIKEN cDNA 9030625A04 gene	3.137	3.931	2.36	2.401	-0.794	-0.041	-0.4175
mMC012881	receptor transporter protein 4	2.095	2.438	0.808	1.303	-0.343	-0.495	-0.419
mMR026465	transformer 2 alpha homolog (Drosophila)	1.208	2.108	-0.103	-0.163	-0.9	0.06	-0.42
mMC007891	carbohydrate (N-acetylglucosamino) sulfotransferase 7	3.267	3.924	2.063	2.253	-0.657	-0.19	-0.4235
mMA033348	RIKEN cDNA 4631422O05 gene	3.095	4.011	2.208	2.14	-0.916	0.068	-0.424
mMC000893	RIKEN cDNA 9030607L20 gene	3.154	3.516	0.382	0.877	-0.362	-0.495	-0.4285
mMR100097	somatostatin receptor 2	1.664	2.272	0.865	1.116	-0.608	-0.251	-0.4295
mMA034645	homer homolog 1 (Drosophila)	1.808	2.42	0.317	0.571	-0.612	-0.254	-0.433
mMA031671	DNA segment, Chr 11, Lothar Hennighausen 2, expressed	1.412	2.167	1.405	1.523	-0.755	-0.118	-0.4365
mMR030771	RIKEN cDNA 4930503L19 gene	1.655	2.246	-0.478	-0.192	-0.591	-0.286	-0.4385
mMC009098	ankyrin repeat and BTB (POZ) domain containing 2	3.854	4.679	2.133	2.187	-0.825	-0.054	-0.4395
mMR029030	SMT3 suppressor of mif two 3 homolog 1 (yeast)	1.732	2.099	0.14	0.654	-0.367	-0.514	-0.4405
mMC011606	centromere protein E	1.472	2.191	-0.423	-0.259	-0.719	-0.164	-0.4415
mMC011535	RIKEN cDNA 9130230N09 gene	1.776	2.354	0.91	1.219	-0.578	-0.309	-0.4435
mMC002580	chromogranin B	2.336	3.122	2.505	2.607	-0.786	-0.102	-0.444
mMC014872	minichromosome maintenance deficient 6 (MIS5 homolog, S. pombe) (S. cerevisiae)	-1.067	-0.694	-2.017	-1.5	-0.373	-0.517	-0.445
mMA032339	Ras association (RalGDS/AF-6) domain family 4	2.27	3.021	2.76	2.901	-0.751	-0.141	-0.446
mMC022090	ubiquitin-conjugating enzyme E2L 6	1.488	2.117	1.228	1.496	-0.629	-0.268	-0.4485
mMC002496	DEAD (Asp-Glu-Ala-Asp) box polypeptide 58	2.386	3.102	2.262	2.448	-0.716	-0.186	-0.451
mMR027615	PYD and CARD domain containing	-2.174	-1.205	-0.063	-0.129	-0.969	0.066	-0.4515
mMC023921	Smg-7 homolog, nonsense mediated mRNA decay factor (C. elegans)	1.659	2.237	0.925	1.255	-0.578	-0.33	-0.454
mMA035016	latent transforming growth factor beta binding protein 1	1.507	2.131	0.539	0.827	-0.624	-0.288	-0.456
mMA034771	adenylosuccinate synthetase like 1	-0.428	-0.281	-2.009	-1.244	-0.147	-0.765	-0.456
mMR029490	transmembrane protein 2	2.535	3.324	1.84	1.965	-0.789	-0.125	-0.457
mMR030731	cDNA sequence BC003885	1.707	2.175	0.236	0.684	-0.468	-0.448	-0.458
mMC012862	sorting nexin 10	1.448	2.077	1.626	1.913	-0.629	-0.287	-0.458
mMC021611	Janus kinase 2	3.252	4.308	3.905	3.767	-1.056	0.138	-0.459
mMA032905	spermine oxidase	1.731	2.334	-0.204	0.111	-0.603	-0.315	-0.459
mMC010389	RIKEN cDNA 2010012C16 gene	2.784	3.502	3.304	3.504	-0.718	-0.2	-0.459
mMC009379	RIKEN cDNA 4933412A08 gene	1.429	2.198	1.273	1.426	-0.769	-0.153	-0.461
mMR100013	NLR family, pyrin domain containing 6	1.516	2.217	0.9	1.128	-0.701	-0.228	-0.4645
mMC017816	mesoderm induction early response 1 homolog (Xenopus laevis	3.395	4	0.279	0.603	-0.605	-0.324	-0.4645
mMC005776	tyrosyl-tRNA synthetase 2 (mitochondrial)	2.437	2.584	1.88	2.662	-0.147	-0.782	-0.4645
mMC010473	RIKEN cDNA 1700021N21 gene	2.879	3.595	2.346	2.56	-0.716	-0.214	-0.465
mMC019454	transmembrane protein 2	3.235	4.018	1.668	1.817	-0.783	-0.149	-0.466
mMC004434	olfactory receptor 502	1.438	2.117	1.519	1.781	-0.679	-0.262	-0.4705
mMR028965	zinc finger homeobox 1a	2.929	4.077	3.764	3.557	-1.148	0.207	-0.4705
mMC025871	cell division cycle associated 7 like	-2.377	-2.173	-3.661	-2.921	-0.204	-0.74	-0.472
mMR100086	predicted gene, EG634650	2.557	3.136	0.818	1.184	-0.579	-0.366	-0.4725
mMC011113	lipase, hormone sensitive	1.785	2.456	0.623	0.898	-0.671	-0.275	-0.473
mMR027312	ankyrin repeat domain 17	2.102	2.749	0.358	0.657	-0.647	-0.299	-0.473
mMR029884	chloride intracellular channel 4 (mitochondrial)	1.451	2.187	1.237	1.454	-0.736	-0.217	-0.4765
mMC100020	oxoglutarate (alpha-ketoglutarate) recep	2.106	2.752	0.581	0.891	-0.646	-0.31	-0.478
mMC020475	armadillo repeat containing 8	1.522	2.232	0.341	0.587	-0.71	-0.246	-0.478
mMC014225	DNA segment, Chr 11, Lothar Hennighausen 2, expressed	1.283	2.053	1.497	1.685	-0.77	-0.188	-0.479
mMC021624	carnitine O-octanoyltransferase	-1.243	-0.908	-2.642	-2.015	-0.335	-0.627	-0.481
mMC012006	mitogen activated protein kinase kinase kinase 8	3.778	4.652	2.86	2.95	-0.874	-0.09	-0.482
mMR029425	solute carrier organic anion transporter family, member 3a1	5.71	6.57	4.889	4.995	-0.86	-0.106	-0.483
mMC022803	DNA cross-link repair 1C, PSO2 homolog (S. cerevisiae)	1.788	2.482	-0.178	0.096	-0.694	-0.274	-0.484
mMC019878	interferon, alpha 14	3.049	3.799	3.945	4.164	-0.75	-0.219	-0.4845
mMR030221	2'-5' oligoadenylate synthetase 1A	2.232	2.941	1.005	1.265	-0.709	-0.26	-0.4845
mMC016194	RIKEN cDNA 4930529M08 gene	2.003	3.081	1.35	1.243	-1.078	0.107	-0.4855
mMC009813	tumor necrosis factor (ligand) superfamily, member 4	2.91	3.923	2.365	2.324	-1.013	0.041	-0.486
mMA032232	RIKEN cDNA 1110061O04 gene	2.436	3.26	1.407	1.557	-0.824	-0.15	-0.487
mMC013493	cDNA sequence BC004022	3.078	3.973	3.147	3.24	-0.895	-0.093	-0.494
mMR030790	RAS p21 protein activator 3	-3.016	-2.963	-3.597	-2.661	-0.053	-0.936	-0.4945
mMC014171	G protein-coupled receptor 160	-2.03	-1.607	-2.59	-2.02	-0.423	-0.57	-0.4965
mMC023293	RIKEN cDNA 5730596K20 gene	1.596	2.464	0.65	0.776	-0.868	-0.126	-0.497
mMC020737	solute carrier organic anion transporter family, member 3a1	5.357	6.15	4.651	4.854	-0.793	-0.203	-0.498
mMA032241	argininosuccinate synthetase 1	2.343	2.998	0.959	1.301	-0.655	-0.342	-0.4985
mMC002669	membrane-spanning 4-domains, subfamily A, member 6C	2.627	3.201	1.989	2.413	-0.574	-0.424	-0.499
mMC016409	olfactory receptor 18	2.676	3.722	3.508	3.463	-1.046	0.045	-0.5005
mMC020985	myocyte enhancer factor 2C	-1.816	-1.34	-2.187	-1.661	-0.476	-0.526	-0.501
mMC023596	2'-5' oligoadenylate synthetase 1G	1.734	2.337	0.94	1.34	-0.603	-0.4	-0.5015
mMC009688	RAS protein-specific guanine nucleotide-releasing factor 2	2.319	2.849	0.731	1.205	-0.53	-0.474	-0.502
mMC002514	regulator of G-protein signaling 3	3.616	4.498	3.917	4.044	-0.882	-0.127	-0.5045
mMR026485	mannosidase, alpha, class 1A, member 2	1.74	2.281	-0.174	0.3	-0.541	-0.474	-0.5075
mMC009226	programmed cell death 10	1.515	2.273	0.691	0.956	-0.758	-0.265	-0.5115
mMC025088	endothelial differentiation, lysophosphatidic acid G-protein-coupled receptor, 2	2.883	3.752	2.87	3.041	-0.869	-0.171	-0.52
mMC014392	RIKEN cDNA 1600014C10 gene	1.612	2.355	0.401	0.699	-0.743	-0.298	-0.5205
mMC002983	frizzled homolog 1 (Drosophila)	5.226	6.269	3.852	3.855	-1.043	-0.003	-0.523
mMC003755	RIKEN cDNA 1200006F02 gene	-1.826	-1.611	-3.335	-2.502	-0.215	-0.833	-0.524
mMC009367	activating transcription factor 3	1.413	2.229	1.313	1.551	-0.816	-0.238	-0.527
mMA031828	5-azacytidine induced gene 2	1.923	2.737	0.982	1.222	-0.814	-0.24	-0.527
mMC022190	transformer 2 alpha homolog (Drosophila)	1.643	2.536	1.269	1.432	-0.893	-0.163	-0.528
mMC005376	RIKEN cDNA 9830123M21 gene	1.334	2.18	1.231	1.443	-0.846	-0.212	-0.529
mMA035559	presenilin 1	2.017	2.649	0.223	0.651	-0.632	-0.428	-0.53
mMC001048	transmembrane and coiled-coil domains 6	1.585	2.324	0.457	0.779	-0.739	-0.322	-0.5305
mMA035213	minichromosome maintenance deficient 6 (MIS5 homolog, S. pombe) (S. cerevisiae)	-0.587	-0.076	-2.091	-1.54	-0.511	-0.551	-0.531
mMC010522	pre-B-cell colony-enhancing factor 1	1.739	2.757	2.155	2.203	-1.018	-0.048	-0.533
mMC016180	poly (ADP-ribose) polymerase family, member 12	1.816	2.658	1.769	1.993	-0.842	-0.224	-0.533
mMC023331	tyrosine kinase 2	1.406	2.296	1.367	1.545	-0.89	-0.178	-0.534
mMA033568	zinc finger protein 313	1.734	2.342	0.606	1.067	-0.608	-0.461	-0.5345
mMA035058	KRIT1, ankyrin repeat containing	1.298	2.013	0.117	0.478	-0.715	-0.361	-0.538
mMC015204	RIKEN cDNA D630040I23 gene	1.191	2.148	1.584	1.703	-0.957	-0.119	-0.538
mMC018000	Cbp/p300-interacting transactivator, with Glu/Asp-rich carboxy-terminal domain, 2	2.313	2.926	0.933	1.397	-0.613	-0.464	-0.5385
mMR028061	coiled-coil domain containing 86	1.93	2.452	2.25	2.806	-0.522	-0.556	-0.539
mMR030527	cyclin D1	-2.63	-2.731	-3.801	-2.621	0.101	-1.18	-0.5395
mMC017161	transporter 2, ATP-binding cassette, sub-family B (MDR/TAP)	0.771	1.735	1.935	2.054	-0.964	-0.119	-0.5415
mMC017702	abhydrolase domain containing 9	2.151	3.164	1.275	1.348	-1.013	-0.073	-0.543
mMC018492	IKAROS family zinc finger 1	2.26	3.373	2.788	2.761	-1.113	0.027	-0.543
mMC021882	expressed sequence AI481105	1.979	2.656	1.708	2.12	-0.677	-0.412	-0.5445
mMR031089	interferon activated gene 203	2.098	3.018	1.945	2.116	-0.92	-0.171	-0.5455
mMA032321	stomatin-like 1	1.408	2.115	-0.126	0.262	-0.707	-0.388	-0.5475
mMC014309	gamma-aminobutyric acid (GABA-A) receptor, subunit alpha 6	1.884	2.704	1.198	1.476	-0.82	-0.278	-0.549
mMA034071	YME1-like 1 (S. cerevisiae)	2.497	2.995	-0.43	0.179	-0.498	-0.609	-0.5535
mMC004099	interferon alpha 6	0.553	1.915	3.191	2.942	-1.362	0.249	-0.5565
mMC013562	stimulated by retinoic acid gene 6	1.668	2.66	0.912	1.039	-0.992	-0.127	-0.5595
mMR030607	tripartite motif protein 34	1.799	2.569	0.784	1.144	-0.77	-0.36	-0.565
mMR030676	histocompatibility 2, T region locus 24	1.58	2.245	-0.276	0.19	-0.665	-0.466	-0.5655
mMC025187	three prime repair exonuclease 1	1.713	2.429	2.393	2.815	-0.716	-0.422	-0.569
mMR028240	zinc finger protein 281	2.788	3.561	1.519	1.884	-0.773	-0.365	-0.569
mMA032486	AT rich interactive domain 4A (Rbp1 like)	1.582	2.376	0.813	1.16	-0.794	-0.347	-0.5705
mMC017786	fibrinogen, gamma polypeptide	1.97	2.908	1.058	1.262	-0.938	-0.204	-0.571
mMC007575	chymotrypsin-like	3.082	3.957	1.192	1.46	-0.875	-0.268	-0.5715
mMC020208	arginine glutamic acid dipeptide (RE) repeats	-1.033	-0.483	-2.082	-1.485	-0.55	-0.597	-0.5735
mMC018951	Traf2 binding protein	2.392	3.237	1.356	1.658	-0.845	-0.302	-0.5735
mMR030098	signal transducer and activator of transcription 1	1.633	2.25	1.371	1.903	-0.617	-0.532	-0.5745
mMC023351	leucyl/cystinyl aminopeptidase	1.151	2.061	0.993	1.232	-0.91	-0.239	-0.5745
mMR030042	zinc finger CCCH type, antiviral 1	1.393	2.158	1.39	1.775	-0.765	-0.385	-0.575
mMA031816	serum/glucocorticoid regulated kinase 3	1.682	2.444	0.872	1.268	-0.762	-0.396	-0.579
mMR030899	cytokine receptor-like factor 3	1.239	2.132	1.075	1.343	-0.893	-0.268	-0.5805
mMC016899	cyclin G2	1.365	2.465	0.654	0.716	-1.1	-0.062	-0.581
mMC022410	tetratricopeptide repeat domain 9C	0.875	2.022	0.64	0.669	-1.147	-0.029	-0.588
mMC020035	transmembrane and coiled coil domains 3	1.102	1.935	2.268	2.621	-0.833	-0.353	-0.593
mMC017562	receptor (TNFRSF)-interacting serine-threonine kinase 2	3.301	4.29	3.372	3.573	-0.989	-0.201	-0.595
mMC002598	RIKEN cDNA A730010A20 gene	4.672	5.59	3.059	3.339	-0.918	-0.28	-0.599
mMC010229	SLAM family member 9	1.738	2.234	1.879	2.589	-0.496	-0.71	-0.603
mMR030064	cDNA sequence BC003885	1.519	2.133	0.207	0.8	-0.614	-0.593	-0.6035
mMC017712	immunoglobulin superfamily, member 9	1.076	1.979	2.019	2.326	-0.903	-0.307	-0.605
mMC011608	solute carrier family 6 (neurotransmitter transporter, GABA), member 11	0.498	1.365	2.507	2.851	-0.867	-0.344	-0.6055
mMR001284	high mobility group AT-hook 2, pseudogene 1	-1.059	-0.355	-2.254	-1.744	-0.704	-0.51	-0.607
mMC100490	F-box protein 39	1.902	2.795	1.595	1.923	-0.893	-0.328	-0.6105
mMC005932	RIKEN cDNA 9130227C08Rik gene	1.265	2.137	-0.62	-0.271	-0.872	-0.349	-0.6105
mMC013478	protein phosphatase 1, regulatory (inhibitor) subunit 15b	1.848	2.865	1.085	1.291	-1.017	-0.206	-0.6115
mMC018948	ganglioside-induced differentiation-associated-protein 10	1.855	2.677	1.173	1.577	-0.822	-0.404	-0.613
mMC011822	phospholipase A1 member A	0.461	1.989	3.224	2.923	-1.528	0.301	-0.6135
mMC020532	ets variant gene 3	1.283	2.073	0.052	0.493	-0.79	-0.441	-0.6155
mMC015067	interleukin 1 receptor antagonist	2.044	3.511	3.155	2.92	-1.467	0.235	-0.616
mMC016493	membrane-associated ring finger (C3HC4) 1	2.647	3.674	1.084	1.293	-1.027	-0.209	-0.618
mMC025820	WD repeat domain 43	1.145	2.021	1.309	1.671	-0.876	-0.362	-0.619
mMC021322	expressed sequence AI451617	2.477	3.336	1.929	2.309	-0.859	-0.38	-0.6195
mMC022207	stannin	0.671	2.305	3.044	2.656	-1.634	0.388	-0.623
mMC023030	apolipoprotein B editing complex 3	1.795	2.593	1.08	1.529	-0.798	-0.449	-0.6235
mMC009168	RIKEN cDNA 4933406L23 gene	1.637	2.453	1.417	1.85	-0.816	-0.433	-0.6245
mMC000967	RAB19, member RAS oncogene family	0.234	0.77	-2.201	-1.488	-0.536	-0.713	-0.6245
mMC006228	cyclin D1	-2.602	-2.24	-3.142	-2.248	-0.362	-0.894	-0.628
mMC007880	myeloid differentiation primary response gene 88	2.146	2.895	1.473	1.989	-0.749	-0.516	-0.6325
mMA032209	tumor necrosis factor receptor superfamily, member 1a	1.489	2.25	0.004	0.509	-0.761	-0.505	-0.633
mMC025660	ubiquitin specific peptidase 42	1.697	2.92	0.827	0.876	-1.223	-0.049	-0.636
mMC021591	solute carrier family 25 (mitochondrial carrier, glutamate), member 22	1.823	2.734	2.043	2.411	-0.911	-0.368	-0.6395
mMA032029	ubiquitin-conjugating enzyme E2L 6	1.736	2.589	0.941	1.369	-0.853	-0.428	-0.6405
mMR028598	nuclear receptor-binding SET-domain protein 1	1.497	2.352	-0.067	0.36	-0.855	-0.427	-0.641
mMC008093	ets variant gene 6 (TEL oncogene)	1.798	3.147	2.153	2.093	-1.349	0.06	-0.6445
mMC023318	RIKEN cDNA 5730589K01 gene	1.491	2.408	0.882	1.256	-0.917	-0.374	-0.6455
mMC009877	breast cancer anti-estrogen resistance 3	-0.976	-0.832	-2.848	-1.698	-0.144	-1.15	-0.647
mMC019849	multiple inositol polyphosphate histidine phosphatase 1	1.475	2.346	0.331	0.755	-0.871	-0.424	-0.6475
mMC004940	TAP binding protein-like	0.726	1.614	1.668	2.076	-0.888	-0.408	-0.648
mMC016637	mannoside acetylglucosaminyltransferase 4, isoenzyme A	1.526	2.602	2.308	2.531	-1.076	-0.223	-0.6495
mMC010227	nuclear factor, interleukin 3, regulated	2.183	3.842	2.288	1.933	-1.659	0.355	-0.652
mMR030864	DEAD (Asp-Glu-Ala-Asp) box polypeptide 58	2.189	3.189	1.608	1.917	-1	-0.309	-0.6545
mMC024974	X Kell blood group precursor related family member 8 homolog	1.161	2.287	2.062	2.257	-1.126	-0.195	-0.6605
mMC019553	T-cell activation GTPase activating protein 1	2.06	3.528	2.403	2.257	-1.468	0.146	-0.661
mMC013421	synovial sarcoma translocation, Chromosome 18	1.539	2.362	1.181	1.682	-0.823	-0.501	-0.662
mMC012757	DnaJ (Hsp40) homolog, subfamily A, member 2	1.913	2.979	0.854	1.131	-1.066	-0.277	-0.6715
mMC011596	syntaxin 11	3.972	5.004	3.013	3.325	-1.032	-0.312	-0.672
mMC012776	RAP2C, member of RAS oncogene family	1.408	2.269	0.632	1.115	-0.861	-0.483	-0.672
mMR030989	poly (ADP-ribose) polymerase family, member 12	1.486	2.489	1.484	1.828	-1.003	-0.344	-0.6735
mMC018946	expressed sequence AW011738	0.914	1.976	2.208	2.494	-1.062	-0.286	-0.674
mMC020465	sprouty-related, EVH1 domain containing 2	1.553	2.544	0.631	0.989	-0.991	-0.358	-0.6745
mMC025695	myxovirus (influenza virus) resistance 2	5.594	6.82	4.771	4.896	-1.226	-0.125	-0.6755
mMR029461	leucyl/cystinyl aminopeptidase	2.914	3.98	1.086	1.372	-1.066	-0.286	-0.676
mMC016165	tyrosine kinase 2	1.899	3	1.007	1.259	-1.101	-0.252	-0.6765
mMC018314	coiled-coil domain containing 23	1.946	2.785	1.496	2.016	-0.839	-0.52	-0.6795
mMC010703	v-myc myelocytomatosis viral oncogene homolog 1, lung carcinoma derived (avian)	3.778	4.457	3.993	4.678	-0.679	-0.685	-0.682
mMC009156	sin3 associated polypeptide	2.22	3.071	1.656	2.184	-0.851	-0.528	-0.6895
mMR026304	proteasome (prosome, macropain) subunit, beta type 10	0.726	1.781	1.795	2.122	-1.055	-0.327	-0.691
mMC015136	eukaryotic translation initiation factor 2-alpha kinase 2	2.178	3.079	1.917	2.4	-0.901	-0.483	-0.692
mMC023752	RIKEN cDNA 2010002M12 gene	0.661	2.266	2.056	1.843	-1.605	0.213	-0.696
mMC000791	RAN binding protein 2	1.74	2.844	1.193	1.483	-1.104	-0.29	-0.697
mMA034751	syntaxin 11	1.78	2.816	2.041	2.416	-1.036	-0.375	-0.7055
mMC005364	Janus kinase 2	3.586	4.692	3.296	3.601	-1.106	-0.305	-0.7055
mMC022544	zinc finger, CCHC domain containing 2	1.24	2.293	0.361	0.72	-1.053	-0.359	-0.706
mMC019033	CD200 receptor 1	-0.578	0.075	-2.308	-1.537	-0.653	-0.771	-0.712
mMC017811	ring finger protein 135	2.056	3.195	1.408	1.696	-1.139	-0.288	-0.7135
mMC012589	zinc finger protein 281	1.952	2.914	1.563	2.03	-0.962	-0.467	-0.7145
mMR027422	WD repeat domain 37	2.181	3.215	0.767	1.181	-1.034	-0.414	-0.724
mMC015006	RIKEN cDNA B430306N03 gene	0.923	2.149	0.773	0.998	-1.226	-0.225	-0.7255
mMA033101	Wolf-Hirschhorn syndrome candidate 1-like 1 (human)	1.118	2.071	0.62	1.123	-0.953	-0.503	-0.728
mMR028600	MBD2-interacting zinc finger	2.886	3.829	0.972	1.49	-0.943	-0.518	-0.7305
mMC009866	poly (ADP-ribose) polymerase family, member 8	3.566	4.837	1.831	2.026	-1.271	-0.195	-0.733
mMC020260	cDNA sequence BC013672	3.148	4.545	1.744	1.818	-1.397	-0.074	-0.7355
mMC013337	interferon-induced protein 35	1.839	2.731	1.412	1.996	-0.892	-0.584	-0.738
mMR030850	protein phosphatase 1, regulatory (inhibitor) subunit 15b	0.934	2.131	1.379	1.659	-1.197	-0.28	-0.7385
mMC006155	CD300 antigen like family member F	-0.549	-0.011	-2.179	-1.24	-0.538	-0.939	-0.7385
mMA034493	lectin, galactose binding, soluble 9	1.127	2.399	1.583	1.791	-1.272	-0.208	-0.74
mMC014944	RIKEN cDNA 1700060H10 gene	1.255	2.174	0.118	0.679	-0.919	-0.561	-0.74
mMC025380	tripartite motif protein 34	1.527	2.439	0.637	1.207	-0.912	-0.57	-0.741
mMA034457	GTPase activating protein (SH3 domain) binding protein 2	1.057	2.076	0.042	0.512	-1.019	-0.47	-0.7445
mMC012290	WD repeat domain 44	1.238	2.122	-0.962	-0.354	-0.884	-0.608	-0.746
mMR026603	GTPase, very large interferon inducible 1	2.138	3.178	1.359	1.816	-1.04	-0.457	-0.7485
mMC017699	methionine sulfoxide reductase B2	-1.53	-0.944	-2.093	-1.178	-0.586	-0.915	-0.7505
mMR031154	leucine-rich repeats and calponin homology (CH) domain containing 1	1.803	3.01	0.903	1.197	-1.207	-0.294	-0.7505
mMC020835	Rho family GTPase 3	2.04	3.035	0.54	1.051	-0.995	-0.511	-0.753
mMC003243	caspase 7	1.081	2.169	0.649	1.071	-1.088	-0.422	-0.755
mMC016764	interleukin 13 receptor, alpha 1	1.464	2.667	2.174	2.488	-1.203	-0.314	-0.7585
mMC012708	AF4/FMR2 family, member 1	1.442	2.633	1.269	1.596	-1.191	-0.327	-0.759
mMC015120	transporter 1, ATP-binding cassette, sub-family B (MDR/TAP)	1.632	2.793	1.984	2.345	-1.161	-0.361	-0.761
mMA032603	receptor (TNFRSF)-interacting serine-threonine kinase 2	2.507	3.702	2.815	3.16	-1.195	-0.345	-0.77
mMC001666	RIKEN cDNA 1110001D16 gene	2.29	3.99	2.376	2.24	-1.7	0.136	-0.782
mMC016904	schlafen 1	2.434	3.437	1.837	2.401	-1.003	-0.564	-0.7835
mMC017547	beta-carotene 9', 10'-dioxygenase 2	2.941	4.658	2.556	2.411	-1.717	0.145	-0.786
mMA033015	TAP binding protein-like	2.809	3.707	1.128	1.804	-0.898	-0.676	-0.787
mMC023252	polymerase (DNA directed) sigma	1.697	2.742	1.825	2.354	-1.045	-0.529	-0.787
mMR029992	RIKEN cDNA 5031415C07 gene	2.391	3.503	0.52	0.983	-1.112	-0.463	-0.7875
mMR028574	RAB9, member RAS oncogene family	1.484	2.457	0.136	0.743	-0.973	-0.607	-0.79
mMC100657	ets variant gene 3	1.113	2.175	0.195	0.716	-1.062	-0.521	-0.7915
mMC007644	proteasome (prosome, macropain) subunit, beta type 10	0.674	1.74	1.743	2.268	-1.066	-0.525	-0.7955
mMC013933	c-mer proto-oncogene tyrosine kinase	-2.084	-1.4	-1.741	-0.832	-0.684	-0.909	-0.7965
mMA035453	ring finger protein 34	1.378	2.22	0.238	0.993	-0.842	-0.755	-0.7985
mMC023416	WD repeat domain 37	4.041	5.178	1.246	1.713	-1.137	-0.467	-0.802
mMC008833	tousled-like kinase 2 (Arabidopsis)	1.51	2.619	1.587	2.082	-1.109	-0.495	-0.802
mMC012510	Z-DNA binding protein 1	2.445	3.755	2.285	2.581	-1.31	-0.296	-0.803
mMR027047	RIKEN cDNA 9230105E10 gene	0.787	2.056	1.024	1.369	-1.269	-0.345	-0.807
mMR030594	guanylate nucleotide binding protein 5	5.311	7.155	6.681	6.457	-1.844	0.224	-0.81
mMC007040	SLAM family member 7	3.341	4.773	2.868	3.059	-1.432	-0.191	-0.8115
mMC023441	spermidine/spermine N1-acetyl transferase 1	1.506	2.316	0.519	1.336	-0.81	-0.817	-0.8135
mMA033534	interferon activated gene 203	1.983	3.352	1.781	2.047	-1.369	-0.266	-0.8175
mMA034137	TRAF type zinc finger domain containing 1	1.462	2.622	1.431	1.908	-1.16	-0.477	-0.8185
mMC013008	valosin containing protein (p97)/p47 complex interacting protein 1	1.261	2.327	0.45	1.021	-1.066	-0.571	-0.8185
mMC017218	tripartite motif protein 21	1.989	3.343	2.229	2.513	-1.354	-0.284	-0.819
mMC017626	torsin family 3, member A	1.577	2.752	1.848	2.313	-1.175	-0.465	-0.82
mMR028492	WD repeat and FYVE domain containing 2	1.626	2.825	0.922	1.371	-1.199	-0.449	-0.824
mMR027378	valosin containing protein (p97)/p47 complex interacting protein 1	1.1	2.168	0.269	0.851	-1.068	-0.582	-0.825
mMC019496	poly (ADP-ribose) polymerase family, member 11	1.02	2.168	1.537	2.039	-1.148	-0.502	-0.825
mMC025336	RIKEN cDNA 4932438A13 gene	2.942	4.397	1.027	1.239	-1.455	-0.212	-0.8335
mMR029480	promyelocytic leukemia	1.135	2.378	1.175	1.608	-1.243	-0.433	-0.838
mMC017740	sterile alpha motif domain containing 9-like	2.015	3.161	1.536	2.073	-1.146	-0.537	-0.8415
mMR029584	RIKEN cDNA 5730508B09 gene	1.58	2.67	2.629	3.225	-1.09	-0.596	-0.843
mMC005838	tripartite motif protein 26	1.424	2.637	0.896	1.37	-1.213	-0.474	-0.8435
mMA032859	cutC copper transporter homolog (E.coli)	1.011	2.029	0.166	0.84	-1.018	-0.674	-0.846
mMC006926	leucine-rich repeats and calponin homology (CH) domain containing 1	2.035	3.298	0.935	1.377	-1.263	-0.442	-0.8525
mMC024845	DNA segment, Chr 5, ERATO Doi 585, expressed	0.962	2.074	-0.287	0.307	-1.112	-0.594	-0.853
mMA034004	ring finger protein 135	1.415	2.57	0.921	1.474	-1.155	-0.553	-0.854
mMC001742	golgi autoantigen, golgin subfamily a, 3	1.239	2.304	0.601	1.246	-1.065	-0.645	-0.855
mMC013011	MIT, microtubule interacting and transport, domain containing 1	2.134	3.102	1.46	2.212	-0.968	-0.752	-0.86
mMC005303	cutC copper transporter homolog (E.coli)	1.378	2.428	0.292	0.963	-1.05	-0.671	-0.8605
mMC100328	transmembrane protein 171	1.664	2.768	1.723	2.344	-1.104	-0.621	-0.8625
mMC013413	mixed lineage kinase domain-like	0.902	2.263	1.684	2.054	-1.361	-0.37	-0.8655
mMC006380	RIKEN cDNA 5730508B09 gene	2.632	3.84	2.8	3.331	-1.208	-0.531	-0.8695
mMC020765	deltex 3-like (Drosophila)	1.579	2.63	1.663	2.356	-1.051	-0.693	-0.872
mMR026390	RIKEN cDNA 5830484A20 gene	2.165	3.482	0.638	1.068	-1.317	-0.43	-0.8735
mMA032771	minichromosome maintenance deficient 6 (MIS5 homolog, S. pombe) (S. cerevisiae)	-0.799	-0.05	-2.542	-1.543	-0.749	-0.999	-0.874
mMA034700	matrix metallopeptidase 13	4.738	6.587	3.086	2.99	-1.849	0.096	-0.8765
mMC010121	SLAM family member 8	5.546	6.425	1.608	2.496	-0.879	-0.888	-0.8835
mMR030627	c-mer proto-oncogene tyrosine kinase	-2.153	-1.358	-2.235	-1.246	-0.795	-0.989	-0.892
mMC021638	olfactory receptor 1248	4.282	5.738	3.918	4.246	-1.456	-0.328	-0.892
mMC025062	bifunctional apoptosis regulator	0.963	2.212	1.111	1.647	-1.249	-0.536	-0.8925
mMC003286	cDNA sequence BC023892	2.118	3.208	0.536	1.231	-1.09	-0.695	-0.8925
mMR027641	IKAROS family zinc finger 1	3.446	4.728	1.27	1.776	-1.282	-0.506	-0.894
mMC020732	interferon regulatory factor 7	0.849	2.028	1.573	2.182	-1.179	-0.609	-0.894
mMA032411	promyelocytic leukemia	0.688	2.032	0.645	1.097	-1.344	-0.452	-0.898
mMA032187	grancalcin	2.513	3.805	1.385	1.892	-1.292	-0.507	-0.8995
mMC009298	interleukin 27	2.977	4.911	4.984	4.856	-1.934	0.128	-0.903
mMC010351	interleukin 10	4.628	6.119	2.183	2.504	-1.491	-0.321	-0.906
mMC020923	torsin family 3, member A	1.983	3.072	1.758	2.482	-1.089	-0.724	-0.9065
mMR100103	interferon activated gene 203	2.343	3.408	0.782	1.534	-1.065	-0.752	-0.9085
mMA033083	interferon activated gene 203	1.451	2.825	1.438	1.888	-1.374	-0.45	-0.912
mMC001036	vaccinia related kinase 2	0.816	2.02	0.33	0.957	-1.204	-0.627	-0.9155
mMC003043	promyelocytic leukemia	1.343	2.685	1.098	1.588	-1.342	-0.49	-0.916
mMC022703	histocompatibility 2, T region locus 10	1.155	2.424	1.236	1.805	-1.269	-0.569	-0.919
mMC007721	ATPase, class V, type 10A	2.347	4.118	2.057	2.132	-1.771	-0.075	-0.923
mMA033648	promyelocytic leukemia	1.371	2.73	0.847	1.339	-1.359	-0.492	-0.9255
mMA032885	interleukin 1 receptor antagonist	3.219	5.005	3.516	3.582	-1.786	-0.066	-0.926
mMC006813	S100 calcium binding protein A14	1.238	2.447	1.559	2.204	-1.209	-0.645	-0.927
mMC010621	glucosaminyl (N-acetyl) transferase 2, I-branching enzyme	2.675	4.047	0.939	1.43	-1.372	-0.491	-0.9315
mMC014389	F-box protein 42	1.681	2.871	0.634	1.314	-1.19	-0.68	-0.935
mMR029195	RIKEN cDNA 9930111J21 gene	1.255	2.67	1.082	1.542	-1.415	-0.46	-0.9375
mMR029839	histocompatibility 2, T region locus 9	1.35	2.681	1.211	1.761	-1.331	-0.55	-0.9405
mMC018495	RIKEN cDNA 1200015F23 gene	1.201	2.556	0.824	1.354	-1.355	-0.53	-0.9425
mMC015187	expressed sequence AA960436	2.14	3.454	1.738	2.336	-1.314	-0.598	-0.956
mMC010516	aftiphilin	1.934	3.114	1.163	1.896	-1.18	-0.733	-0.9565
mMC024437	interferon activated gene 205	3.335	4.571	2.496	3.176	-1.236	-0.68	-0.958
mMC012563	growth arrest and DNA-damage-inducible 45 gamma	0.407	2.021	1.519	1.834	-1.614	-0.315	-0.9645
mMR026568	golgi autoantigen, golgin subfamily a, 3	0.931	2.298	0.999	1.569	-1.367	-0.57	-0.9685
mMC023819	ubiquitin specific peptidase 12	1.694	3.003	0.738	1.373	-1.309	-0.635	-0.972
mMC007041	BMP and activin membrane-bound inhibitor, pseudogene (Xenopus laevis)	2.015	3.325	2.472	3.108	-1.31	-0.636	-0.973
mMC002855	olfactory receptor 558	0.532	2.134	0.995	1.349	-1.602	-0.354	-0.978
mMA035281	bifunctional apoptosis regulator	1.904	3.145	0.496	1.211	-1.241	-0.715	-0.978
mMA032962	torsin family 3, member A	1.556	2.859	1.376	2.034	-1.303	-0.658	-0.9805
mMA034631	myeloid cell nuclear differentiation antigen	1.916	3.204	1.619	2.301	-1.288	-0.682	-0.985
mMC002076	E2F transcription factor 7	1.047	2.427	0.99	1.585	-1.38	-0.595	-0.9875
mMC025621	prion protein	1.366	2.918	-0.52	-0.092	-1.552	-0.428	-0.99
mMA034716	multiple inositol polyphosphate histidine phosphatase 1	0.751	2.057	-0.069	0.613	-1.306	-0.682	-0.994
mMC003707	coiled-coil domain containing 25	0.759	2.16	1.144	1.733	-1.401	-0.589	-0.995
mMC013394	RIKEN cDNA E130308A19 gene	1.615	3.019	0.159	0.746	-1.404	-0.587	-0.9955
mMA034719	multiple inositol polyphosphate histidine phosphatase 1	1.003	2.298	0.116	0.814	-1.295	-0.698	-0.9965
mMC019993	membrane-spanning 4-domains, subfamily A, member 4B	1.971	3.375	0.871	1.462	-1.404	-0.591	-0.9975
mMC023685	hematopoietic SH2 domain containing	0.618	2.334	1.625	1.918	-1.716	-0.293	-1.0045
mMC022258	protein-tyrosine sulfotransferase 1	1.117	2.523	1.411	2.018	-1.406	-0.607	-1.0065
mMA033641	epithelial stromal interaction 1 (breast)	0.726	2.102	1.073	1.724	-1.376	-0.651	-1.0135
mMC017240	N-myc (and STAT) interactor	1.398	2.673	1.171	1.924	-1.275	-0.753	-1.014
mMC009446	basic leucine zipper transcription factor, ATF-like 2	4.125	5.747	3.798	4.215	-1.622	-0.417	-1.0195
mMC010618	schlafen 5	1.461	2.757	1.363	2.107	-1.296	-0.744	-1.02
mMC006967	epithelial stromal interaction 1 (breast)	0.871	2.212	0.649	1.36	-1.341	-0.711	-1.026
mMR027569	chondroitin sulfate proteoglycan 2	2.61	4.571	2.593	2.685	-1.961	-0.092	-1.0265
mMR031104	membrane-associated ring finger (C3HC4) 5	0.577	2.038	0.831	1.424	-1.461	-0.593	-1.027
mMC017043	ubiquitin specific peptidase 12	1.346	2.655	0.653	1.403	-1.309	-0.75	-1.0295
mMA032104	torsin family 3, member A	2.634	3.812	1.172	2.055	-1.178	-0.883	-1.0305
mMR027234	ubiquitin specific peptidase 12	1.002	2.418	0.68	1.329	-1.416	-0.649	-1.0325
mMC007482	RIKEN cDNA 4933412E12 gene	1.559	3.122	1.363	1.869	-1.563	-0.506	-1.0345
mMC002392	centromere protein J	2.697	4.183	0.832	1.42	-1.486	-0.588	-1.037
mMR029377	RIKEN cDNA A530045L16 gene	1.756	3.278	2.964	3.519	-1.522	-0.555	-1.0385
mMC018383	chemokine (C-C motif) ligand 5	4.072	6.221	6.887	6.815	-2.149	0.072	-1.0385
mMC006436	RIKEN cDNA 2700019D07 gene	2.924	4.282	2.068	2.788	-1.358	-0.72	-1.039
mMC013431	solute carrier family 30 (zinc transporter), member 1	1.263	2.416	-0.048	0.879	-1.153	-0.927	-1.04
mMC015293	insulin-like 6	0.252	1.648	1.454	2.145	-1.396	-0.691	-1.0435
mMC002905	l(3)mbt-like 3 (Drosophila)	-1.319	-0.206	-2.708	-1.728	-1.113	-0.98	-1.0465
mMC002893	high mobility group nucleosomal binding domain 3	0.004	1.393	1.887	2.593	-1.389	-0.706	-1.0475
mMR100231	macrophage activation 2 like	6.285	7.986	3.257	3.657	-1.701	-0.4	-1.0505
mMC003293	complement factor B	3.487	5.321	3.545	3.814	-1.834	-0.269	-1.0515
mMC006801	Fas death domain-associated protein	1.814	3.216	2.327	3.029	-1.402	-0.702	-1.052
mMR027099	SAM domain and HD domain, 1	1.711	3.313	1.479	1.988	-1.602	-0.509	-1.0555
mMA034424	tousled-like kinase 2 (Arabidopsis)	1.472	2.836	0.365	1.112	-1.364	-0.747	-1.0555
mMR027562	interferon activated gene 205	4.415	5.852	3.135	3.818	-1.437	-0.683	-1.06
mMC019502	RIKEN cDNA 3110001I22 gene	1.589	3.234	1.456	1.932	-1.645	-0.476	-1.0605
mMC019577	CD274 antigen	5.692	7.437	5.296	5.677	-1.745	-0.381	-1.063
mMC007052	guanylate nucleotide binding protein 5	2.555	4.478	4.855	5.061	-1.923	-0.206	-1.0645
mMC100008	absent in melanoma 2	2.074	3.486	0.745	1.467	-1.412	-0.722	-1.067
mMC017933	pituitary tumor-transforming 1	1.507	2.944	1.549	2.253	-1.437	-0.704	-1.0705
mMC026094	SAM domain and HD domain, 1	1.411	2.897	1.106	1.763	-1.486	-0.657	-1.0715
mMC100068	WAS protein homology region 2 domain con	2.551	4.131	1.181	1.744	-1.58	-0.563	-1.0715
mMR030924	coiled-coil domain containing 25	1.459	2.936	1.045	1.713	-1.477	-0.668	-1.0725
mMC013310	Ras and Rab interactor 2	1.809	3.265	0.43	1.13	-1.456	-0.7	-1.078
mMC013769	RIKEN cDNA 1110018G07 gene	0.86	2.34	0.993	1.683	-1.48	-0.69	-1.085
mMC007490	DCP2 decapping enzyme homolog (S. cerevisiae)	1.433	2.953	1.934	2.586	-1.52	-0.652	-1.086
mMR027483	FERM domain containing 4A	1.462	2.668	1.007	1.978	-1.206	-0.971	-1.0885
mMR029849	ethanolamine kinase 1	2.26	3.701	0.584	1.321	-1.441	-0.737	-1.089
mMC003823	RIKEN cDNA 0610033I05 gene	0.92	2.325	0.488	1.267	-1.405	-0.779	-1.092
mMC017265	midkine	0.474	2.314	0.673	1.023	-1.84	-0.35	-1.095
mMC007031	interferon-induced protein 44	2.139	3.599	1.875	2.629	-1.46	-0.754	-1.107
mMC015088	MAX dimerization protein 1	3.88	5.314	1.724	2.525	-1.434	-0.801	-1.1175
mMC012433	guanylate binding protein 6	5.008	6.842	3.49	3.909	-1.834	-0.419	-1.1265
mMC006893	SAM domain and HD domain, 1	1.526	3.053	0.992	1.725	-1.527	-0.733	-1.13
mMC019539	GLI pathogenesis-related 2	1.026	2.706	0.832	1.423	-1.68	-0.591	-1.1355
mMR026248	AF4/FMR2 family, member 1	2.161	3.978	1.123	1.582	-1.817	-0.459	-1.138
mMC021817	interleukin 18	2.421	4.426	3.235	3.511	-2.005	-0.276	-1.1405
mMC100403	triggering receptor expressed on myeloid	0.93	2.528	0.285	0.973	-1.598	-0.688	-1.143
mMC023184	cDNA sequence BC020489	2.642	4.318	2.831	3.444	-1.676	-0.613	-1.1445
mMC009824	immunity-related GTPase family, M	2.023	3.428	1.398	2.293	-1.405	-0.895	-1.15
mMC025061	LIM domain only 2	-0.354	1.007	-2.24	-1.285	-1.361	-0.955	-1.158
mMC020156	histocompatibility 2, T region locus 22	1.813	3.265	0.587	1.461	-1.452	-0.874	-1.163
mMC011522	endothelin 1	5.542	7.496	7.18	7.554	-1.954	-0.374	-1.164
mMC010553	interferon induced with helicase C domain 1	2.457	4.226	2.144	2.709	-1.769	-0.565	-1.167
mMC011475	nuclear transcription factor, X-box binding-like 1	2.622	4.291	0.693	1.363	-1.669	-0.67	-1.1695
mMC018283	caspase recruitment domain 4	2.599	4.346	3.166	3.759	-1.747	-0.593	-1.17
mMC017279	schlafen 4	2.433	4.289	2.928	3.422	-1.856	-0.494	-1.175
mMC010225	RIKEN cDNA 1700021A07 gene	1.458	2.952	1.46	2.333	-1.494	-0.873	-1.1835
mMC020946	histocompatibility 2, T region locus 22	1.754	3.237	0.65	1.554	-1.483	-0.904	-1.1935
mMR027839	fibronectin type III domain containing 3a	1.134	2.781	1.029	1.77	-1.647	-0.741	-1.194
mMR030146	PRP38 pre-mRNA processing factor 38 (yeast) domain containing A	0.948	2.359	0.98	1.963	-1.411	-0.983	-1.197
mMC012328	interferon activated gene 204	1.768	3.039	0.478	1.602	-1.271	-1.124	-1.1975
mMC010684	cDNA sequence BC016423	1.265	2.8	0.805	1.671	-1.535	-0.866	-1.2005
mMC002843	EST AA407452	1.951	3.814	1.892	2.437	-1.863	-0.545	-1.204
mMC009683	mesoderm induction early response 1, family member 3	0.78	2.58	0.878	1.49	-1.8	-0.612	-1.206
mMC001992	2'-5' oligoadenylate synthetase-like 1	2.666	4.338	3.466	4.211	-1.672	-0.745	-1.2085
mMA035331	immunity-related GTPase family, M	2.974	4.691	1.306	2.008	-1.717	-0.702	-1.2095
mMA032762	interferon activated gene 205	3.707	5.273	2.775	3.628	-1.566	-0.853	-1.2095
mMA032464	PRP38 pre-mRNA processing factor 38 (yeast) domain containing A	2.051	3.52	0.528	1.486	-1.469	-0.958	-1.2135
mMR030000	histocompatibility 2, T region locus 22	1.335	2.752	0.73	1.757	-1.417	-1.027	-1.222
mMR026673	guanine nucleotide binding protein, beta 4	0.489	2.136	0.996	1.805	-1.647	-0.809	-1.228
mMC020632	DNA segment, Chr 14, ERATO Doi 668, expressed	2.216	3.796	1.599	2.476	-1.58	-0.877	-1.2285
mMC018241	chemokine (C-C motif) ligand 8	1.052	2.992	3.161	3.693	-1.94	-0.532	-1.236
mMC008450	HRAS like suppressor 3	0.109	1.681	1.962	2.865	-1.572	-0.903	-1.2375
mMC022287	mitogen-activated protein kinase kinase kinase kinase 5	0.946	2.329	0.434	1.604	-1.383	-1.17	-1.2765
mMR028031	membrane-associated ring finger (C3HC4) 5	0.196	1.946	1.39	2.199	-1.75	-0.809	-1.2795
mMC007974	splA/ryanodine receptor domain and SOCS box containing 1	0.882	2.901	2.362	2.903	-2.019	-0.541	-1.28
mMA033575	interleukin 15 receptor, alpha chain	0.056	1.849	1.558	2.352	-1.793	-0.794	-1.2935
mMC005166	ADP-ribosylation factor-like 13B	4.047	5.608	0.633	1.661	-1.561	-1.028	-1.2945
mMC001783	SERTA domain containing 3	0.638	2.189	-0.042	1.008	-1.551	-1.05	-1.3005
mMC016369	fibrillin 1	3.189	4.965	2.352	3.181	-1.776	-0.829	-1.3025
mMC015428	MAX dimerization protein 1	3.238	5.145	2.176	2.892	-1.907	-0.716	-1.3115
mMC016279	5'-nucleotidase, cytosolic III	2.451	4.208	2.209	3.091	-1.757	-0.882	-1.3195
mMA033942	pellino 1	2.034	3.962	1.638	2.351	-1.928	-0.713	-1.3205
mMC023123	pellino 1	1.225	3.099	1.745	2.521	-1.874	-0.776	-1.325
mMC100286	predicted gene, EG432555	1.946	3.625	0.224	1.21	-1.679	-0.986	-1.3325
mMC019019	guanine nucleotide binding protein, alpha q polypeptide	0.425	2.212	0.638	1.518	-1.787	-0.88	-1.3335
mMC009124	sestrin 3	0.639	2.803	-0.379	0.13	-2.164	-0.509	-1.3365
mMR026501	RIKEN cDNA 1700027J05 gene	2.064	3.806	0.71	1.66	-1.742	-0.95	-1.346
mMR028290	MAX dimerization protein 1	1.893	3.776	2.104	2.915	-1.883	-0.811	-1.347
mMC022951	pleckstrin homology domain containing, family F (with FYVE domain) member 2	0.456	2.117	0.047	1.088	-1.661	-1.041	-1.351
mMR026854	RIKEN cDNA 2900087K15 gene	0.211	2.102	1.447	2.265	-1.891	-0.818	-1.3545
mMC025349	interferon gamma induced GTPase	3.454	5.138	2.673	3.7	-1.684	-1.027	-1.3555
mMC014412	cholinergic receptor, nicotinic, beta polypeptide 4	2.345	4.592	4.25	4.718	-2.247	-0.468	-1.3575
mMC022660	polycomb group ring finger 5	1.715	3.55	1.731	2.651	-1.835	-0.92	-1.3775
mMR026583	protein phosphatase 1K (PP2C domain containing)	4.161	6.199	2.563	3.291	-2.038	-0.728	-1.383
mMC100436	predicted gene, EG240327	1.627	3.523	2.062	2.934	-1.896	-0.872	-1.384
mMC009508	orphan short chain dehydrogenase/reductase	-0.76	1.087	1.624	2.553	-1.847	-0.929	-1.388
mMC100640	chemokine (C-C motif) ligand 12	1.996	3.944	4.22	5.076	-1.948	-0.856	-1.402
mMC001042	protein phosphatase 1K (PP2C domain containing)	1.985	3.91	1.652	2.544	-1.925	-0.892	-1.4085
mMA032075	interleukin 15	4.565	6.653	2.996	3.733	-2.088	-0.737	-1.4125
mMA032000	CD86 antigen	2.428	4.337	1.043	1.992	-1.909	-0.949	-1.429
mMC025310	PHD finger protein 11	2.362	4.349	2.552	3.437	-1.987	-0.885	-1.436
mMR028220	cDNA sequence BC057170	1.497	3.558	1.435	2.26	-2.061	-0.825	-1.443
mMC023295	myxovirus (influenza virus) resistance 1	5.29	7.455	3.868	4.593	-2.165	-0.725	-1.445
mMC009424	interleukin 15	2.933	4.974	2.871	3.742	-2.041	-0.871	-1.456
mMA034042	2'-5' oligoadenylate synthetase-like 1	2.668	4.639	3.17	4.115	-1.971	-0.945	-1.458
mMR027382	cDNA sequence BC057170	1.465	3.505	1.576	2.455	-2.04	-0.879	-1.4595
mMC006762	myxovirus (influenza virus) resistance 1	5.161	7.328	3.589	4.352	-2.167	-0.763	-1.465
mMC000979	interleukin 18 binding protein	1.01	3.14	0.961	1.762	-2.13	-0.801	-1.4655
mMC024746	guanylate nucleotide binding protein 2	5.999	8.297	4.58	5.223	-2.298	-0.643	-1.4705
mMC013131	cDNA sequence BC013712	2.148	4.064	1.119	2.151	-1.916	-1.032	-1.474
mMA035547	interferon activated gene 205	7.164	8.946	5.714	6.882	-1.782	-1.168	-1.475
mMR031198	PHD finger protein 11	1.158	3.217	2.014	2.92	-2.059	-0.906	-1.4825
mMC019312	interferon activated gene 205	7.23	9.075	5.327	6.472	-1.845	-1.145	-1.495
mMC100001	RIKEN cDNA E430029J22 gene	4.026	6.24	2.495	3.274	-2.214	-0.779	-1.4965
mMR026389	mitochondrial tumor suppressor 1	-0.028	2.23	0.05	0.806	-2.258	-0.756	-1.507
mMC006622	Fc fragment of IgG, low affinity IIIa, receptor	0.667	2.974	0.609	1.411	-2.307	-0.802	-1.5545
mMC011991	T-cell specific GTPase	4.127	6.434	2.027	2.848	-2.307	-0.821	-1.564
mMR028012	ectonucleotide pyrophosphatase/phosphodiesterase 4	6.828	8.884	2.426	3.506	-2.056	-1.08	-1.568
mMC004493	interferon-stimulated protein	4.139	6.518	3.957	4.733	-2.379	-0.776	-1.5775
mMC024032	interferon-induced protein with tetratricopeptide repeats 3	2.871	4.81	3.202	4.434	-1.939	-1.232	-1.5855
mMC013848	interferon-induced protein with tetratricopeptide repeats 1	3.095	4.901	2.038	3.409	-1.806	-1.371	-1.5885
mMC001710	RIKEN cDNA 5031414D18 gene	1.343	3.103	-1.339	0.084	-1.76	-1.423	-1.5915
mMC000896	chemokine (C-X-C motif) ligand 9	-0.456	2.099	3.772	4.432	-2.555	-0.66	-1.6075
mMC004559	huntingtin-associated protein 1	-0.15	2.092	0.118	1.105	-2.242	-0.987	-1.6145
mMC003285	OTU domain containing 1	0.981	3.009	0.746	1.952	-2.028	-1.206	-1.617
mMC015165	nitric oxide synthase 2, inducible, macrophage	1.476	4.588	3.606	3.737	-3.112	-0.131	-1.6215
mMC009242	grancalcin	3.191	5.457	1.759	2.742	-2.266	-0.983	-1.6245
mMC016005	RIKEN cDNA 2410081M15 gene	-2.258	-0.04	-1.735	-0.643	-2.218	-1.092	-1.655
mMR028602	suppressor of cytokine signaling 1	3.588	6.072	5.636	6.489	-2.484	-0.853	-1.6685
mMC006438	protein phosphatase 1K (PP2C domain containing)	4.862	7.055	2.055	3.215	-2.193	-1.16	-1.6765
mMC002376	LIM homeobox protein 2	0.15	2.656	1.404	2.348	-2.506	-0.944	-1.725
mMC023312	purinergic receptor P2Y, G-protein coupled, 14	0.479	2.792	0.482	1.632	-2.313	-1.15	-1.7315
mMC013727	sprouty homolog 4 (Drosophila)	2.414	4.76	3.093	4.211	-2.346	-1.118	-1.732
mMC019705	membrane-spanning 4-domains, subfamily A, member 4C	3.312	5.986	3.219	4.047	-2.674	-0.828	-1.751
mMC003249	chloride intracellular channel 5	0.039	2.779	2.68	3.499	-2.74	-0.819	-1.7795
mMC005082	cholesterol 25-hydroxylase	2.284	4.479	1.288	2.707	-2.195	-1.419	-1.807
mMC002105	toll-like receptor 3	4.488	6.974	1.161	2.298	-2.486	-1.137	-1.8115
mMR026842	interferon-induced protein with tetratricopeptide repeats 3	2.677	4.793	2.277	3.923	-2.116	-1.646	-1.881
mMC002239	interleukin 15 receptor, alpha chain	2.43	5.013	3.072	4.3	-2.583	-1.228	-1.9055
mMC005520	RAS and EF hand domain containing	2.54	4.997	2.813	4.185	-2.457	-1.372	-1.9145
mMA033400	interleukin 15 receptor, alpha chain	5.172	7.685	3.056	4.44	-2.513	-1.384	-1.9485
mMC021101	interferon-induced protein with tetratricopeptide repeats 3	3.814	6.067	2.331	4.021	-2.253	-1.69	-1.9715
mMC006992	tumor necrosis factor (ligand) superfamily, member 10	2.078	5.039	2.957	4.131	-2.961	-1.174	-2.0675
mMR028932	chemokine (C-X-C motif) ligand 9	3.134	6.984	5.755	6.688	-3.85	-0.933	-2.3915
mMR028612	interferon inducible GTPase 1	3.318	6.939	2.384	3.768	-3.621	-1.384	-2.5025
mMC007217	RIKEN cDNA A630077B13 gene	3.839	7.554	4.091	5.395	-3.715	-1.304	-2.5095
mMC021019	serine (or cysteine) peptidase inhibitor, clade A, member 3G	1.646	5.882	6.282	7.354	-4.236	-1.072	-2.654
